# Supplementary material for: Competitive repopulation of an empty microglial niche yields functionally distinct subsets of microglia-like cells
Source: Nat Commun. 2018 Nov 19;9:4845. doi: 10.1038/s41467-018-07295-7 (PMC6242869; doi:10.1038/s41467-018-07295-7)
Supplement: Supplementary file 3 — Source Data Fig. 5d [file 41467_2018_7295_MOESM3_ESM.xlsx]

## Sheet: Blad1
															F4/80hi 12w vs F4/80low 12w				F4/80hi 12w vs Naive				F4/80low 12w vs Naive
Transcript ID	Gene Symbol	RefSeq	Naive MG	Naive MG	Naive MG	Naive MG	Naive MG	F4/80low 12w	F4/80low 12w	F4/80low 12w	F4/80hi 12w	F4/80hi 12w	F4/80hi 12w		p-value	Fold change	Direction		p-value	Fold change	Direction		p-value	Fold change	Direction
17362941	Ms4a14	XM_006527509	4.48308	4.84986	4.45313	4.82649	4.56117	5.44076	4.84272	5.82932	11.2085	11.5408	10.7324		2.08946e-09	55.3152	F480hi 12w up vs F480low 12w		3.66875e-11	92.1422	F480hi 12w up vs Naive MG		0.160632	1.66577	F480low 12w up vs Naive MG
17362953	Ms4a7	NM_001025610	5.04392	5.68305	4.62788	5.67172	4.99741	6.57378	6.10097	6.53996	12.1688	12.2038	12.0607		3.48576e-10	53.4292	F480hi 12w up vs F480low 12w		1.52544e-12	122.757	F480hi 12w up vs Naive MG		0.015074	2.29757	F480low 12w up vs Naive MG
17463509	Clec12a	NM_177686	4.84351	5.62518	4.1123	5.95888	5.75767	5.90782	5.66588	5.74407	10.5741	11.4626	11.0139		4.13557e-09	37.9037	F480hi 12w up vs F480low 12w		1.2093e-10	54.0923	F480hi 12w up vs Naive MG		0.294509	1.4271	F480low 12w up vs Naive MG
17367102	Mrc1	NM_008625	6.02663	5.78321	5.96361	6.36411	5.99163	5.93374	5.81274	6.19092	8.91248	9.40344	8.95021		1.26361e-10	34.5667	F480hi 12w up vs F480low 12w		2.72003e-11	31.6113	F480hi 12w up vs Naive MG		0.737508	-1.09349	F480low 12w down vs Naive MG
17226593	Cxcr4	NM_009911	6.40134	6.64572	5.15289	6.9042	7.01711	7.47191	6.76573	6.6616	12.1587	11.8739	11.9464		5.05439e-09	32.595	F480hi 12w up vs F480low 12w		1.27361e-10	47.4632	F480hi 12w up vs Naive MG		0.254728	1.45615	F480low 12w up vs Naive MG
17546101	Tlr8	NM_001313760	4.8689	5.13583	4.24452	5.08449	4.64686	4.94326	5.18492	5.23678	9.9163	10.5191	9.59527		2.57984e-09	29.6213	F480hi 12w up vs F480low 12w		1.22642e-10	37.1192	F480hi 12w up vs Naive MG		0.459883	1.25313	F480low 12w up vs Naive MG
17285586	Aoah	NM_001281854	4.82736	5.11331	5.05955	4.95961	5.05579	5.51781	5.28381	5.18331	7.86952	8.1451	7.87358		2.25848e-11	24.5878	F480hi 12w up vs F480low 12w		1.40459e-13	43.4259	F480hi 12w up vs Naive MG		0.015876	1.76616	F480low 12w up vs Naive MG
17357640	Ms4a4a	NM_001310331	5.36173	5.32633	5.15191	5.37938	5.07399	5.40499	5.66937	5.46074	10.1954	10.1848	9.9936		3.74696e-10	24.4695	F480hi 12w up vs F480low 12w		1.99994e-11	29.1604	F480hi 12w up vs Naive MG		0.495292	1.19171	F480low 12w up vs Naive MG
17372307	Itga4	NM_010576	6.51348	6.71469	6.24109	7.04865	6.30451	7.1694	6.47563	6.91153	11.5296	11.5718	11.1582		1.06518e-09	23.7143	F480hi 12w up vs F480low 12w		5.16475e-11	28.948	F480hi 12w up vs Naive MG		0.461498	1.22069	F480low 12w up vs Naive MG
17230067	Mndal	NM_001170853	4.63689	4.82787	4.03732	4.90171	4.33424	4.69697	4.33116	4.59786	9.00215	9.29108	8.83546		5.18749e-09	22.6415	F480hi 12w up vs F480low 12w		7.9986e-10	22.5537	F480hi 12w up vs Naive MG		0.98934	-1.0039	F480low 12w down vs Naive MG
17396260	Cp	NM_001276248	4.47464	4.95504	4.7739	4.85146	4.39307	5.02237	4.5402	5.44592	9.35984	9.75401	9.32652		1.45002e-10	22.274	F480hi 12w up vs F480low 12w		5.77008e-12	27.6748	F480hi 12w up vs Naive MG		0.360876	1.24247	F480low 12w up vs Naive MG
17438969	Pf4	NM_019932	4.72365	5.54016	3.92552	5.33885	4.28685	4.92367	4.89049	5.27007	8.88104	9.96299	9.57909		2.6148e-08	21.8006	F480hi 12w up vs F480low 12w		1.57731e-09	26.1977	F480hi 12w up vs Naive MG		0.56427	1.2017	F480low 12w up vs Naive MG
17471828	Klra2	NM_001170851	4.17899	4.74206	4.17681	4.27809	4.26016	4.92362	5.3238	5.01231	9.14453	10.0115	9.15985		3.46229e-08	20.4219	F480hi 12w up vs F480low 12w		3.6203e-10	34.5687	F480hi 12w up vs Naive MG		0.107337	1.69273	F480low 12w up vs Naive MG
17540154	Cybb	NM_007807	5.51193	6.24227	5.67167	6.28184	5.8605	6.43096	6.02398	6.34464	8.93293	9.4783	9.07004		2.28373e-09	19.8061	F480hi 12w up vs F480low 12w		1.02951e-11	37.7042	F480hi 12w up vs Naive MG		0.0232428	1.90367	F480low 12w up vs Naive MG
17308257	Sorbs3	NM_001271407	5.00455	5.13678	5.34792	4.90745	4.76031	4.96605	5.02819	4.84302	9.19317	9.15129	9.17252		1.1705e-09	18.7208	F480hi 12w up vs F480low 12w		2.41417e-10	17.6418	F480hi 12w up vs Naive MG		0.812593	-1.06116	F480low 12w down vs Naive MG
17232152	Vnn3	NM_011979	4.73348	4.25817	4.71758	4.74329	4.69897	4.46277	4.49029	4.4863	8.07388	8.53582	8.47455		6.24063e-08	14.7397	F480hi 12w up vs F480low 12w		1.97767e-08	13.2794	F480hi 12w up vs Naive MG		0.721887	-1.10996	F480low 12w down vs Naive MG
17239184	Adgb	NM_001127353	5.82078	5.38933	5.90356	5.30804	5.83963	6.62352	6.55171	6.09757	10.0403	10.4164	10.2786		2.07889e-10	14.1316	F480hi 12w up vs F480low 12w		9.83352e-13	24.1317	F480hi 12w up vs Naive MG		0.0154932	1.70764	F480low 12w up vs Naive MG
17285944	Cmah	NM_001111110	4.87428	5.22593	4.70523	5.12237	4.88326	5.0715	4.96142	5.05534	7.27295	6.96942	7.19873		3.14457e-09	13.6299	F480hi 12w up vs F480low 12w		1.85076e-10	15.7079	F480hi 12w up vs Naive MG		0.550323	1.15246	F480low 12w up vs Naive MG
17391834	Siglec1	NM_011426	5.8813	6.31366	7.11891	6.20662	5.7197	6.49173	5.79737	6.28277	10.1131	9.75654	9.98415		3.96526e-09	13.554	F480hi 12w up vs F480low 12w		7.73421e-10	13.0252	F480hi 12w up vs Naive MG		0.867956	-1.0406	F480low 12w down vs Naive MG
17230087	Ifi203	NM_001302649	4.70144	4.94061	4.4806	4.68774	4.23118	5.0578	4.76933	5.07818	8.37659	9.11275	8.60988		2.20271e-09	13.2811	F480hi 12w up vs F480low 12w		6.3531e-11	17.0467	F480hi 12w up vs Naive MG		0.283349	1.28354	F480low 12w up vs Naive MG
17309935	Dab2	NM_001008702	5.61165	5.4838	5.97803	5.90248	5.83152	5.88244	5.80389	5.50994	7.56817	7.68103	7.35233		1.17096e-09	13.1846	F480hi 12w up vs F480low 12w		4.53799e-10	11.44	F480hi 12w up vs Naive MG		0.521548	-1.15251	F480low 12w down vs Naive MG
17280729	Ahr	NM_001314027	7.28617	7.13327	7.02971	7.41526	6.95188	7.21506	7.32142	6.79104	9.10164	9.14717	9.10081		2.786e-09	13.101	F480hi 12w up vs F480low 12w		1.59053e-10	15.1238	F480hi 12w up vs Naive MG		0.536658	1.1544	F480low 12w up vs Naive MG
17508850	Msr1	NM_001113326	4.81666	5.12188	4.4223	4.93068	4.77728	5.43248	5.16683	5.74718	9.24995	9.21996	8.9949		6.53577e-10	13.0511	F480hi 12w up vs F480low 12w		5.32727e-12	20.2687	F480hi 12w up vs Naive MG		0.0484721	1.55302	F480low 12w up vs Naive MG
17545839	Reps2	NM_001290633	8.09788	8.15988	8.24315	8.14904	8.10844	8.19276	8.00415	8.00875	9.49059	10.1516	9.95958		3.8604e-09	11.4149	F480hi 12w up vs F480low 12w		4.69543e-10	11.7515	F480hi 12w up vs Naive MG		0.896404	1.02949	F480low 12w up vs Naive MG
17475322	B3gnt8	NM_001036740	5.40552	5.28367	5.6832	6.04691	4.98707	5.94715	6.25478	5.49643	9.40628	9.46609	9.2653		3.21268e-09	11.1561	F480hi 12w up vs F480low 12w		6.47015e-11	14.9073	F480hi 12w up vs Naive MG		0.194515	1.33624	F480low 12w up vs Naive MG
17364280	Myof	NM_001099634	5.2354	5.00322	5.03997	5.03671	5.04444	5.34654	5.34372	5.14517	8.48469	8.83355	8.55767		3.03198e-10	10.1741	F480hi 12w up vs F480low 12w		1.42774e-11	11.7399	F480hi 12w up vs Naive MG		0.438234	1.15391	F480low 12w up vs Naive MG
17392572	Cd93	NM_010740	5.11622	5.41952	5.14237	5.24145	4.88566	5.24046	5.98869	5.00864	8.82436	8.94501	8.50296		3.82848e-08	10.1601	F480hi 12w up vs F480low 12w		1.84522e-09	12.0955	F480hi 12w up vs Naive MG		0.478573	1.19049	F480low 12w up vs Naive MG
17504074	Cpne2	NM_153507	6.24362	6.61039	6.08808	6.45124	6.65164	6.95805	6.92648	6.4376	10.0239	10.451	9.7525		2.97451e-09	9.8612	F480hi 12w up vs F480low 12w		6.95346e-11	12.7005	F480hi 12w up vs Naive MG		0.22909	1.28792	F480low 12w up vs Naive MG
17510462	Cyp4f18	NM_024444	5.26395	5.39196	5.0627	5.77607	5.14084	6.56194	6.29034	6.18509	9.74295	9.50947	9.57133		5.95449e-10	9.59397	F480hi 12w up vs F480low 12w		5.90658e-13	19.4381	F480hi 12w up vs Naive MG		0.000998046	2.02607	F480low 12w up vs Naive MG
17392151	Jag1	NM_013822	4.77038	4.70868	4.38225	4.67671	4.23891	5.01986	4.67706	4.7881	8.44426	7.74697	8.05906		2.40604e-10	9.54727	F480hi 12w up vs F480low 12w		7.71198e-12	11.5357	F480hi 12w up vs Naive MG		0.289052	1.20828	F480low 12w up vs Naive MG
17239113	Sash1	NM_175155	5.15385	5.27216	5.35201	5.06237	5.35426	5.69212	5.28355	5.29934	7.37616	7.47695	7.16961		9.11302e-11	9.50524	F480hi 12w up vs F480low 12w		9.85184e-13	13.2383	F480hi 12w up vs Naive MG		0.0571208	1.39274	F480low 12w up vs Naive MG
17452115	Oas1g	NM_011852	5.37237	6.51619	7.49582	6.28828	5.35653	7.43761	6.42339	6.93029	10.2065	10.226	9.99665		6.2548e-06	9.27029	F480hi 12w up vs F480low 12w		6.40995e-08	15.3186	F480hi 12w up vs Naive MG		0.141703	1.65244	F480low 12w up vs Naive MG
17277794	Gpr65	NM_008152	6.93188	7.82601	6.8651	8.08764	7.3443	8.84468	8.56184	8.30935	11.5109	12.0802	11.7013		1.14882e-09	9.13991	F480hi 12w up vs F480low 12w		5.87893e-13	20.4375	F480hi 12w up vs Naive MG		0.000335815	2.23608	F480low 12w up vs Naive MG
17239638	Pde7b	NM_013875	4.26992	4.5179	4.43737	4.57647	4.43063	4.68869	4.73883	4.66807	7.17069	7.31909	6.62176		3.69562e-07	8.89995	F480hi 12w up vs F480low 12w		6.69692e-09	12.4445	F480hi 12w up vs Naive MG		0.218239	1.39827	F480low 12w up vs Naive MG
17233210	Lilr4b	NM_001291892	4.8851	6.16242	6.9015	6.08171	4.64697	6.98935	6.80693	5.76401	9.5314	9.36804	10.0684		8.96804e-05	8.78994	F480hi 12w up vs F480low 12w		1.23078e-06	15.1412	F480hi 12w up vs Naive MG		0.187015	1.72257	F480low 12w up vs Naive MG
17233226	Lilrb4a	NM_001291894	8.84465	9.19375	8.9019	9.77466	8.8184	10.1056	9.91294	9.07044	12.8971	12.8732	12.6277		1.10247e-06	8.59211	F480hi 12w up vs F480low 12w		1.36921e-08	12.9301	F480hi 12w up vs Naive MG		0.159357	1.50488	F480low 12w up vs Naive MG
17472114	Plbd1	NM_025806	6.08577	6.82816	5.60775	7.33536	6.813	7.37538	6.73099	6.25318	9.44669	10.5386	9.52547		4.30159e-06	8.28448	F480hi 12w up vs F480low 12w		2.80134e-07	9.86912	F480hi 12w up vs Naive MG		0.570099	1.19128	F480low 12w up vs Naive MG
17536383	Mir223	NR_029801	5.06143	4.74905	4.54183	4.6892	4.63247	4.81888	5.01812	4.58908	7.79944	7.6768	8.06587		9.05024e-11	8.21739	F480hi 12w up vs F480low 12w		7.86812e-12	8.64926	F480hi 12w up vs Naive MG		0.741969	1.05256	F480low 12w up vs Naive MG
17487381	Apoe	NM_001305819	7.33893	7.67822	7.89233	7.90629	7.4199	8.62133	8.09601	8.18821	11.3676	11.3125	11.3326		6.69894e-10	8.20061	F480hi 12w up vs F480low 12w		2.76517e-12	12.9103	F480hi 12w up vs Naive MG		0.0156653	1.57431	F480low 12w up vs Naive MG
17216478	Serpinb8	NM_001159748	4.17826	4.32607	4.39284	4.06953	4.17064	4.62452	4.50141	4.38157	7.60623	7.34055	7.37361		3.77368e-10	7.6615	F480hi 12w up vs F480low 12w		1.04693e-11	9.2706	F480hi 12w up vs Naive MG		0.249861	1.21002	F480low 12w up vs Naive MG
17470592	Gdf3	NM_008108	4.62267	4.6148	4.43582	4.62174	4.52654	4.59269	4.81005	5.23096	7.38574	7.94993	8.10858		4.19857e-06	7.65738	F480hi 12w up vs F480low 12w		1.95703e-07	9.51654	F480hi 12w up vs Naive MG		0.464257	1.24279	F480low 12w up vs Naive MG
17409649	Vcam1	NM_011693	5.48418	5.85666	5.23317	6.07525	5.78308	7.15796	6.73951	6.55681	9.63461	10.0059	9.60135		4.40587e-10	7.61681	F480hi 12w up vs F480low 12w		1.52564e-13	16.6889	F480hi 12w up vs Naive MG		9.78127e-05	2.19106	F480low 12w up vs Naive MG
17316956	Trps1	NM_001310481	5.51517	5.51853	5.31763	5.55369	5.20854	5.99791	5.61269	5.32319	7.61749	7.63495	7.52084		1.07053e-09	7.00922	F480hi 12w up vs F480low 12w		3.47832e-13	15.1781	F480hi 12w up vs Naive MG		0.00012864	2.16544	F480low 12w up vs Naive MG
17217035	Ctse	NM_007799	5.64025	5.66331	5.75806	5.21583	6.34494	6.61004	6.92854	6.39742	9.07712	9.73802	9.52004		7.33126e-07	6.9631	F480hi 12w up vs F480low 12w		1.35029e-09	13.1828	F480hi 12w up vs Naive MG		0.0170324	1.89324	F480low 12w up vs Naive MG
17357648	Ms4a4c	NM_029499	5.17897	5.4791	5.04923	4.57971	4.62327	5.65674	5.60507	5.55565	7.80839	9.06524	8.12362		1.13922e-07	6.61892	F480hi 12w up vs F480low 12w		6.15852e-10	10.199	F480hi 12w up vs Naive MG		0.0537866	1.54089	F480low 12w up vs Naive MG
17230034	Ifi207	NM_001204910	4.20229	5.03506	5.06597	5.04532	4.50536	5.31079	5.25761	5.27705	8.43213	8.05458	7.46869		1.84345e-07	6.51299	F480hi 12w up vs F480low 12w		1.85172e-09	9.28134	F480hi 12w up vs Naive MG		0.116431	1.42505	F480low 12w up vs Naive MG
17519394	Myo5a	NM_010864	6.46172	6.49745	6.4791	6.541	6.81353	8.26352	7.99229	7.33165	10.5185	10.6826	10.2326		5.95773e-10	6.12791	F480hi 12w up vs F480low 12w		4.87322e-14	15.1298	F480hi 12w up vs Naive MG		5.2529e-06	2.469	F480low 12w up vs Naive MG
17315718	Ptger4	NM_001136079	6.13178	6.19337	6.34406	6.76739	6.00791	6.99168	7.2386	6.31822	9.35515	9.19585	9.6499		2.18763e-07	5.85959	F480hi 12w up vs F480low 12w		1.45269e-09	8.6422	F480hi 12w up vs Naive MG		0.0738329	1.47488	F480low 12w up vs Naive MG
17370551	Arhgap15	NM_001301831	5.26051	5.35262	5.35731	5.59494	5.36715	6.2999	6.56017	6.09367	7.60297	7.76296	7.42268		3.16339e-07	5.32884	F480hi 12w up vs F480low 12w		4.74983e-12	17.9471	F480hi 12w up vs Naive MG		6.09052e-06	3.36792	F480low 12w up vs Naive MG
17488032	Axl	NM_001190974	8.40989	9.0413	9.24478	8.94063	8.55048	10.7422	10.1847	10.0536	12.675	12.3943	12.4884		2.06032e-08	4.57065	F480hi 12w up vs F480low 12w		3.05879e-13	12.8334	F480hi 12w up vs Naive MG		1.35843e-06	2.80779	F480low 12w up vs Naive MG
17330427	Upk1b	NM_178924	11.7584	11.4393	11.5594	11.7754	11.9286	10.7903	10.9207	10.9202	5.51008	6.71765	5.58342		1.56824e-12	-30.6964	F480hi 12w down vs F480low 12w		1.08404e-14	-54.0106	F480hi 12w down vs Naive MG		0.0102942	-1.75951	F480low 12w down vs Naive MG
17421875	Slc2a5	NM_019741	11.1872	11.3604	11.6495	11.6178	11.3849	11.4891	10.8732	11.3092	6.60295	7.0597	6.69021		6.92568e-12	-21.6985	F480hi 12w down vs F480low 12w		3.64979e-13	-25.2053	F480hi 12w down vs Naive MG		0.449861	-1.16161	F480low 12w down vs Naive MG
17355722	Sall3	NM_178280	9.35265	9.69565	9.93822	9.90761	9.59311	9.78725	9.64758	9.66315	5.08628	6.37734	4.6548		1.98616e-11	-20.0638	F480hi 12w down vs F480low 12w		2.61086e-12	-20.0377	F480hi 12w down vs Naive MG		0.994884	1.0013	F480low 12w up vs Naive MG
17459591	St3gal5	NM_001035228	7.94542	7.78397	8.2319	7.71124	7.85063	7.84673	7.59148	7.71575	5.44996	5.80138	5.04122		1.36583e-14	-19.319	F480hi 12w down vs F480low 12w		5.80395e-16	-22.6917	F480hi 12w down vs Naive MG		0.244067	-1.17458	F480low 12w down vs Naive MG
17504190	Adgrg1	NM_001198894	8.29006	8.06819	8.45875	8.29403	8.57923	8.25073	7.95842	8.40655	5.95196	6.39909	6.33864		2.9219e-13	-19.1624	F480hi 12w down vs F480low 12w		1.77213e-14	-21.4012	F480hi 12w down vs Naive MG		0.490215	-1.11684	F480low 12w down vs Naive MG
17511540	Sall1	NM_021390	11.4119	11.1734	11.4959	11.3633	11.5954	11.1459	10.7857	10.8892	6.45166	7.28628	6.36367		1.44035e-12	-18.892	F480hi 12w down vs F480low 12w		2.48226e-14	-26.1267	F480hi 12w down vs Naive MG		0.0716291	-1.38295	F480low 12w down vs Naive MG
17326801	Jam2	NM_023844	8.71565	8.83861	8.47372	9.46482	9.55312	8.75786	8.41352	8.8129	5.57713	5.92062	5.78482		4.85725e-13	-16.7851	F480hi 12w down vs F480low 12w		1.10579e-14	-21.8004	F480hi 12w down vs Naive MG		0.105688	-1.2988	F480low 12w down vs Naive MG
17215629	Mlph	NM_053015	10.5508	10.3425	10.676	10.1515	10.2542	10.0198	10.2178	9.96555	6.1823	6.71907	5.52292		7.05756e-09	-15.2031	F480hi 12w down vs F480low 12w		2.68887e-10	-19.0746	F480hi 12w down vs Naive MG		0.384985	-1.25465	F480low 12w down vs Naive MG
17244864	Nav3	NM_001081035	12.1903	11.7463	12.1113	11.7441	12.1034	11.8578	12.0877	11.6707	7.69084	8.56996	7.79949		3.46363e-12	-14.44	F480hi 12w down vs F480low 12w		2.62147e-13	-15.5515	F480hi 12w down vs Naive MG		0.65284	-1.07697	F480low 12w down vs Naive MG
17307354	Atp8a2	NM_015803	7.6507	7.42465	7.60901	7.51322	7.75327	7.28286	7.38178	7.1863	5.23216	5.7333	5.53443		4.30674e-12	-13.9919	F480hi 12w down vs F480low 12w		7.15046e-14	-18.9188	F480hi 12w down vs Naive MG		0.0779875	-1.35212	F480low 12w down vs Naive MG
17289928	Plpp1	NM_008247	8.78267	8.7464	9.14133	9.17767	8.96137	9.19209	8.71905	9.10756	5.24516	5.42154	5.04551		4.73184e-12	-13.6311	F480hi 12w down vs F480low 12w		7.49449e-13	-13.2185	F480hi 12w down vs Naive MG		0.851065	1.03122	F480low 12w up vs Naive MG
17294187	Adamts16	NM_172053	9.97084	9.40422	10.6417	9.69523	9.77796	9.17981	9.56111	9.09075	5.43401	5.25285	6.0542		1.79358e-10	-12.9679	F480hi 12w down vs F480low 12w		1.43593e-12	-19.9405	F480hi 12w down vs Naive MG		0.0383174	-1.53769	F480low 12w down vs Naive MG
17444267	Fscn1	NM_007984	11.0466	10.5634	11.2409	10.511	10.6708	10.7712	10.8047	10.3991	7.22017	6.93795	6.87717		2.91578e-11	-12.5238	F480hi 12w down vs F480low 12w		1.83919e-12	-13.8785	F480hi 12w down vs Naive MG		0.558947	-1.10818	F480low 12w down vs Naive MG
17477237	Klk8	NM_008940	10.6147	10.4374	10.3647	10.6487	10.6477	11.0492	10.327	10.7076	7.21575	7.34566	6.72088		5.41655e-12	-12.1301	F480hi 12w down vs F480low 12w		1.5362e-12	-10.9172	F480hi 12w down vs Naive MG		0.505955	1.1111	F480low 12w up vs Naive MG
17309099	Klf12	NM_010636	8.81692	8.51538	8.9833	8.90302	9.00719	8.84637	8.55426	8.40726	5.27183	5.70358	4.97767		7.4899e-12	-9.74687	F480hi 12w down vs F480low 12w		2.53737e-13	-11.5312	F480hi 12w down vs Naive MG		0.258166	-1.18307	F480low 12w down vs Naive MG
17257235	Itgb3	NM_016780	8.60072	8.47095	8.99475	8.38606	8.53286	8.50131	8.27218	8.03411	5.43488	5.18835	4.67786		9.33871e-11	-8.99324	F480hi 12w down vs F480low 12w		2.07293e-12	-11.2879	F480hi 12w down vs Naive MG		0.171618	-1.25516	F480low 12w down vs Naive MG
17312054	Khdrbs3	NM_010158	8.39604	8.59439	8.05516	8.72261	8.74551	7.33946	7.71471	7.87489	4.51282	4.62505	4.42656		1.01946e-07	-8.70318	F480hi 12w down vs F480low 12w		2.84342e-10	-15.7935	F480hi 12w down vs Naive MG		0.0219328	-1.81469	F480low 12w down vs Naive MG
17369925	Eng	NM_001146348	10.4053	9.71446	9.97906	9.83923	10.2041	9.99034	10.0232	9.70722	8.13463	8.48323	7.61246		6.8429e-13	-8.4549	F480hi 12w down vs F480low 12w		3.73056e-14	-9.28898	F480hi 12w down vs Naive MG		0.438226	-1.09865	F480low 12w down vs Naive MG
17315860	Slc1a3	NM_148938	8.88384	8.8662	9.25172	8.93286	8.97519	8.58909	8.81482	8.49823	5.39862	5.88148	5.42114		1.97503e-11	-8.38011	F480hi 12w down vs F480low 12w		3.49886e-13	-10.6655	F480hi 12w down vs Naive MG		0.105525	-1.27272	F480low 12w down vs Naive MG
17359769	Sema4g	NM_011976	10.0818	9.28432	10.5879	9.78896	9.95083	9.43102	9.45539	9.1229	6.14024	6.61601	6.05994		9.04095e-10	-8.36506	F480hi 12w down vs F480low 12w		5.09337e-12	-12.6994	F480hi 12w down vs Naive MG		0.0282206	-1.51815	F480low 12w down vs Naive MG
17353650	Ecscr	NM_001033141	7.19063	6.8764	7.33622	7.39389	7.30753	7.41016	7.08268	7.10858	5.23863	5.57419	5.70201		4.98874e-09	-8.1128	F480hi 12w down vs F480low 12w		3.94743e-10	-8.7825	F480hi 12w down vs Naive MG		0.684545	-1.08255	F480low 12w down vs Naive MG
17329243	Liph	NM_001083894	8.96959	8.45951	8.90378	8.38337	8.91624	7.82161	7.6557	8.23576	4.68428	5.34989	4.7319		7.60402e-09	-7.90266	F480hi 12w down vs F480low 12w		1.58288e-11	-13.9721	F480hi 12w down vs Naive MG		0.00838868	-1.76802	F480low 12w down vs Naive MG
17342133	Tmem204	NM_001001183	7.88739	7.70782	8.16919	7.62089	7.90545	7.91452	7.59034	7.57401	6.29194	6.24505	6.25011		7.91895e-09	-7.19507	F480hi 12w down vs F480low 12w		3.03016e-10	-8.48399	F480hi 12w down vs Naive MG		0.387416	-1.17914	F480low 12w down vs Naive MG
17464588	Sgce	NM_001130188	9.53207	9.68585	9.90863	9.99395	9.81898	9.49292	8.74226	9.35521	6.17821	6.99039	6.09527		7.17927e-08	-6.84715	F480hi 12w down vs F480low 12w		4.60851e-10	-10.3145	F480hi 12w down vs Naive MG		0.0634406	-1.50639	F480low 12w down vs Naive MG
17411840	Gem	NM_010276	8.79577	8.82296	7.88156	9.25987	9.18962	8.65558	9.42379	6.56595	5.48459	5.0035	5.89054		1.60343e-05	-6.75314	F480hi 12w down vs F480low 12w		2.43671e-07	-10.059	F480hi 12w down vs Naive MG		0.203127	-1.48952	F480low 12w down vs Naive MG
17388435	Tspan18	NM_183180	9.67901	9.97104	10.0985	9.76385	9.55052	9.85815	9.50388	9.58381	6.77155	7.47456	6.47441		5.30405e-09	-6.68891	F480hi 12w down vs F480low 12w		2.92312e-10	-7.49404	F480hi 12w down vs Naive MG		0.524158	-1.12037	F480low 12w down vs Naive MG
17346856	Ptprm	NM_008984	7.29973	7.34714	7.69716	7.19537	7.3284	7.23223	7.27775	6.92451	5.73663	5.7995	5.62519		2.31141e-11	-6.5994	F480hi 12w down vs F480low 12w		6.2893e-13	-7.7982	F480hi 12w down vs Naive MG		0.204874	-1.18165	F480low 12w down vs Naive MG
17495566	Tmc7	NM_172476	9.58882	8.83148	9.35091	9.26629	9.49731	8.28681	8.89318	8.76784	5.92755	6.07364	5.83446		1.32316e-08	-6.51633	F480hi 12w down vs F480low 12w		4.62185e-11	-10.2798	F480hi 12w down vs Naive MG		0.021487	-1.57755	F480low 12w down vs Naive MG
17257361	Mrc2	NM_008626	8.64705	8.16059	8.75615	8.36827	8.50689	7.994	8.03965	8.24224	5.406	5.34141	5.49662		2.37186e-12	-6.39652	F480hi 12w down vs F480low 12w		2.20426e-14	-8.41587	F480hi 12w down vs Naive MG		0.0220922	-1.3157	F480low 12w down vs Naive MG
17331705	Adamts1	NM_009621	7.8096	9.2562	7.59791	9.95861	8.22058	8.9151	9.42639	6.95606	5.84342	5.6565	5.80871		0.000166261	-6.33336	F480hi 12w down vs F480low 12w		2.5975e-05	-6.95975	F480hi 12w down vs Naive MG		0.794629	-1.0989	F480low 12w down vs Naive MG
17262990	Sparc	NM_001290817	10.2321	10.368	11.1615	10.0297	10.2624	10.2383	9.91214	10.0101	7.40471	7.5482	7.61782		2.21367e-09	-5.90186	F480hi 12w down vs F480low 12w		8.37584e-11	-6.80183	F480hi 12w down vs Naive MG		0.372154	-1.15249	F480low 12w down vs Naive MG
17296317	Hspb3	NM_019960	8.31747	8.21299	7.76925	9.00391	8.5417	8.17078	8.05521	7.76257	5.21696	5.66471	5.45749		1.61617e-07	-5.85553	F480hi 12w down vs F480low 12w		2.9748e-09	-7.58252	F480hi 12w down vs Naive MG		0.215026	-1.29493	F480low 12w down vs Naive MG
17297391	Nid2	NM_008695	8.7875	8.83957	10.5195	8.70535	8.81867	8.41885	8.38662	8.21054	5.64745	6.23278	5.77345		1.36051e-05	-5.47973	F480hi 12w down vs F480low 12w		4.85634e-08	-9.51077	F480hi 12w down vs Naive MG		0.0515053	-1.73563	F480low 12w down vs Naive MG
17304012	Kcnma1	NM_001253358	8.63251	8.27472	8.9776	8.98274	8.99234	7.78953	7.61083	7.80566	5.55094	5.14355	5.25335		1.82491e-06	-5.34946	F480hi 12w down vs F480low 12w		1.16901e-09	-10.9741	F480hi 12w down vs Naive MG		0.00469774	-2.05145	F480low 12w down vs Naive MG
17350824	Slc12a2	NM_009194	8.49582	8.29129	8.17235	8.53957	8.42925	8.33389	7.9148	8.49949	6.25159	6.43151	6.26734		3.1473e-09	-5.16391	F480hi 12w down vs F480low 12w		5.17144e-11	-6.42324	F480hi 12w down vs Naive MG		0.152701	-1.24387	F480low 12w down vs Naive MG
17408483	Ptgfrn	NM_011197	7.41055	8.026	8.34985	7.64582	7.89882	7.90343	7.56557	7.76182	5.24195	5.53583	5.40847		1.79694e-06	-5.09186	F480hi 12w down vs F480low 12w		1.65462e-07	-5.54348	F480hi 12w down vs Naive MG		0.702102	-1.0887	F480low 12w down vs Naive MG
17487952	Ceacam1	NM_001039185	9.78352	9.34569	9.62225	9.83832	9.66437	9.69312	9.33982	9.67978	7.10797	7.43633	7.18321		3.94504e-11	-5.02249	F480hi 12w down vs F480low 12w		2.80646e-12	-5.30858	F480hi 12w down vs Naive MG		0.626917	-1.05696	F480low 12w down vs Naive MG
17470976	Lag3	NM_008479	10.2409	10.2649	10.7041	10.5954	10.4273	10.1433	10.2457	9.9337	7.65999	8.175	7.59167		5.33473e-11	-4.92007	F480hi 12w down vs F480low 12w		5.5992e-13	-6.22318	F480hi 12w down vs Naive MG		0.0500615	-1.26486	F480low 12w down vs Naive MG
17337513	Gabbr1	NM_019439	11.2078	10.7591	11.0695	10.6993	11.0728	10.6795	11.0939	10.4137	8.08558	8.87556	8.33651		2.54539e-08	-4.91267	F480hi 12w down vs F480low 12w		7.9147e-10	-5.77233	F480hi 12w down vs Naive MG		0.330269	-1.17499	F480low 12w down vs Naive MG
17489699	Chst8	NM_175140	8.27967	8.19072	8.89708	8.49777	8.28658	7.56223	7.97088	7.62487	5.39937	5.62237	5.41341		1.23983e-07	-4.72707	F480hi 12w down vs F480low 12w		2.01449e-10	-7.73811	F480hi 12w down vs Naive MG		0.0104237	-1.63698	F480low 12w down vs Naive MG
17402039	Lrrc39	NM_027321	7.75278	7.47687	7.26248	7.9625	8.42994	7.41744	7.40245	7.24416	5.08769	5.10308	5.33919		1.67207e-05	-4.52535	F480hi 12w down vs F480low 12w		3.08195e-07	-6.06395	F480hi 12w down vs Naive MG		0.237151	-1.34	F480low 12w down vs Naive MG
17526956	Layn	NM_001033534	8.76312	8.34663	8.7185	8.35651	8.84247	8.41376	8.13525	8.30643	5.78115	6.50416	6.12498		6.8591e-07	-4.43331	F480hi 12w down vs F480low 12w		1.41846e-08	-5.53539	F480hi 12w down vs Naive MG		0.249868	-1.24859	F480low 12w down vs Naive MG
17288616	Tppp	NM_182839	8.97869	8.75101	8.82421	8.94078	9.02876	8.7044	8.5319	8.65257	6.20229	6.86516	6.38567		5.88939e-08	-4.42369	F480hi 12w down vs F480low 12w		1.29176e-09	-5.35289	F480hi 12w down vs Naive MG		0.24486	-1.21005	F480low 12w down vs Naive MG
17383232	Tmem8c	NM_001159602	8.7128	8.45727	8.65854	8.57907	8.60257	8.37771	7.95083	8.42351	6.3852	5.93731	6.09611		8.23034e-08	-4.32034	F480hi 12w down vs F480low 12w		1.05268e-09	-5.51175	F480hi 12w down vs Naive MG		0.143569	-1.27577	F480low 12w down vs Naive MG
17319887	Scube1	NM_001271472	7.42503	7.57415	7.71669	7.67352	7.72952	7.21202	7.46817	6.9136	4.96556	5.26233	5.30783		3.24218e-06	-4.05402	F480hi 12w down vs F480low 12w		3.58407e-08	-5.44604	F480hi 12w down vs Naive MG		0.148737	-1.34337	F480low 12w down vs Naive MG
17440658	Crybb1	NM_001312893	10.1647	10.1827	10.3631	10.1913	10.0473	9.5116	9.22367	9.28124	7.2925	7.38393	7.30558		2.65523e-10	-4.03201	F480hi 12w down vs F480low 12w		5.3847e-14	-7.27262	F480hi 12w down vs Naive MG		2.3885e-05	-1.80372	F480low 12w down vs Naive MG
17533269	Tspan7	NM_019634	7.23496	7.08271	7.36859	7.4566	7.24133	7.10519	6.89292	7.44135	6.07116	6.76398	5.7047		5.06415e-06	-3.80142	F480hi 12w down vs F480low 12w		3.1259e-08	-5.395	F480hi 12w down vs Naive MG		0.0858745	-1.41921	F480low 12w down vs Naive MG
17241053	Cdh23	NM_001252635	8.46072	8.52822	9.08685	8.47197	8.43326	8.25267	8.30725	8.28369	7.4902	7.49791	7.70888		6.18336e-07	-3.64593	F480hi 12w down vs F480low 12w		1.97043e-10	-6.67695	F480hi 12w down vs Naive MG		0.00127794	-1.83134	F480low 12w down vs Naive MG
17267745	Tom1l1	NM_028011	8.07566	7.85139	8.21704	8.22196	8.04295	6.77234	6.96365	7.34356	5.65397	5.03052	5.21376		0.000188426	-3.31061	F480hi 12w down vs F480low 12w		7.63482e-08	-6.87986	F480hi 12w down vs Naive MG		0.00541982	-2.07813	F480low 12w down vs Naive MG
17329675	Tmem44	NM_172614	7.26921	7.0917	7.6747	7.09362	7.6462	6.48212	6.61324	6.37247	4.80139	4.80038	4.86381		2.17028e-05	-3.17645	F480hi 12w down vs F480low 12w		9.62061e-09	-5.78865	F480hi 12w down vs Naive MG		0.00452956	-1.82236	F480low 12w down vs Naive MG
