# Supplementary material for: Competitive repopulation of an empty microglial niche yields functionally distinct subsets of microglia-like cells
Source: Nat Commun. 2018 Nov 19;9:4845. doi: 10.1038/s41467-018-07295-7 (PMC6242869; doi:10.1038/s41467-018-07295-7)
Supplement: Supplementary file 4 — Source Data Fig. 6a–d [file 41467_2018_7295_MOESM4_ESM.xlsx]

## Sheet: Genesignature
F4/80hi	F4/80low
Ms4a7	Upk1b
Ms4a14	Sall1
Clec12a	Slc2a5
Cxcr4	St3gal5
Aoah	Jam2
Cybb	Adgrg1
Tlr8	Sall3
Klra2	Adamts16
Mrc1	Mlph
Ms4a4a	Atp8a2
Itga4	Khdrbs3
Cp	Nav3
Pf4	Liph
Adgb	Fscn1
Mndal	Plpp1
Gpr65	Sema4g
Msr1	Klf12
Cyp4f18	Itgb3
Arhgap15	Kcnma1
Sorbs3	Klk8
Ifi203	Slc1a3
Vcam1	Sgce
Cmah	Tmc7
Oas1g	Gem
Trps1	Nid2
Lilr4b	Eng
Myo5a	Ecscr
Ahr	Tmem204
B3gnt8	Mrc2
Vnn3	Ptprm
Sash1	Chst8
Ctse	Hspb3
Siglec1	Tspan18
Lilrb4a	Crybb1
Apoe	Adamts1
Axl	Tom1l1
Cpne2	Sparc
Pde7b	Cdh23
Cd93	Slc12a2
Reps2	Lag3
Myof	Lrrc39
Jag1	Tmem44
Dab2	Gabbr1
Ms4a4c	Ptgfrn
Plbd1	Layn
Gdf3	Tmem8c
Ifi207	Scube1
Serpinb8	Tspan7
Mir223	Tppp
Ptger4	Ceacam1

## Sheet: Cronk Csf1r
NAME	gfp_plus_1	gfp_plus_2	gfp_plus_3	gfp_minus_1	gfp_minus_2	gfp_minus_3
ADGB	4371	5246	4065	192	594	88
AHR	3267	2042	2913	71	379	21
AOAH	7533	6263	6231	303	1004	119
APOE	57751	72107	72843	2233	10260	1187
ARHGAP15	6928	6717	6323	622	887	293
AXL	18601	17242	18879	1398	3243	871
B3GNT8	333	254	415	200	72	181
CD93	8500	4953	9440	271	1278	150
CLEC12A	9875	10049	11218	148	1486	61
CMAH	4914	4611	5041	146	638	52
CP	8457	8228	8011	829	1317	473
CPNE2	1584	1537	1909	99	269	80
CTSE	1094	973	901	36	133	39
CXCR4	4090	4214	4108	60	546	60
CYBB	29067	21972	34200	904	4343	534
CYP4F18	527	448	611	8	100	5
DAB2	37916	27457	39714	4397	6271	1902
GDF3	367	387	389	8	46	0
GPR65	6295	6760	5907	325	1079	152
IFI203	12133	11036	12402	509	1769	210
IFI207	10934	8345	12382	913	2566	405
ITGA4	10498	8062	10534	254	1485	125
JAG1	856	741	811	44	133	20
KLRA2	1989	1408	1766	27	220	5
LILRB4A	31957	25455	37151	2528	4783	1208
MNDAL	7079	6974	7049	173	1012	79
MRC1	29985	21196	31538	2752	4559	1242
MS4A14	8062	8840	7344	171	994	39
MS4A4A	998	952	847	56	107	13
MS4A4C	387	301	389	9	53	2
MS4A7	13302	12979	11526	248	1471	108
MSR1	3752	2973	3132	221	381	85
MYO5A	28096	26454	27525	1824	3913	1195
MYOF	2958	2186	2441	117	322	49
OAS1G	764	590	623	74	88	41
PDE7B	1098	964	939	35	161	16
PF4	1069	693	1296	155	173	70
PLBD1	2383	1064	2796	78	381	68
PTGER4	2701	1723	2962	251	377	173
REPS2	1787	1661	1634	97	225	28
SASH1	3360	2774	3043	238	472	178
SERPINB8	3165	2161	3162	152	380	52
SIGLEC1	7429	5408	7205	726	1147	304
SORBS3	5298	5685	6020	229	752	119
TLR8	2436	2494	2273	64	320	38
TRPS1	9832	7485	8195	434	1030	160
VCAM1	6072	5308	5285	1323	850	459
VNN3	108	184	173	5	12	1
ADAMTS1	454	250	649	5804	931	6355
ADAMTS16	45	44	104	1441	489	1323
ADGRG1	1174	829	1576	10845	6745	10103
ATP8A2	305	345	582	4649	1384	3309
CDH23	710	719	846	3277	970	2287
CEACAM1	2173	862	2295	1706	1256	1402
CHST8	39	12	41	593	204	413
CRYBB1	369	450	702	1725	773	1628
ECSCR	142	104	166	1427	1213	1277
ENG	642	461	889	2936	916	2303
FSCN1	547	338	858	4169	2030	3805
GABBR1	1515	974	1914	4167	2741	3235
GEM	258	228	235	1817	253	926
HSPB3	3	0	6	47	53	71
ITGB3	183	126	465	1574	581	1353
JAM2	216	139	260	1673	1023	1766
KCNMA1	145	58	128	954	452	723
KHDRBS3	22	19	78	440	151	317
KLF12	127	99	182	1169	488	894
KLK8	21	7	33	301	67	149
LAG3	459	313	515	2068	1425	1718
LAYN	98	34	58	232	102	150
LIPH	34	18	42	498	160	402
LRRC39	65	56	50	368	91	274
MLPH	172	132	318	2685	1508	2482
MRC2	23	55	94	340	95	284
NAV3	1122	973	1986	22403	8401	19406
NID2	121	55	123	780	203	610
PLPP1	32	37	41	228	136	145
PTGFRN	87	38	103	472	216	364
PTPRM	206	206	448	3329	1581	2709
SALL1	1145	1028	2302	22813	13448	22146
SALL3	228	112	477	5639	1662	5114
SCUBE1	41	27	54	278	92	264
SEMA4G	468	456	419	2845	1737	2402
SGCE	226	129	199	1133	292	668
SLC12A2	868	658	744	1107	320	778
SLC1A3	256	262	545	2705	886	2005
SLC2A5	145	76	383	2317	1557	2877
SPARC	4548	3044	5983	27243	14788	23284
ST3GAL5	326	143	582	1416	540	985
TMC7	131	41	164	2153	690	1741
TMEM204	81	60	80	304	120	216
TMEM44	93	32	114	1248	576	1018
TOM1L1	151	89	131	736	302	669
TPPP	312	194	341	1385	623	1026
TSPAN18	311	294	369	1677	1276	1238
TSPAN7	353	269	528	662	291	731
UPK1B	123	74	190	1985	1640	2060

## Sheet: Cronk WBI
NAME	Engrafted_Macrophage_1	Engrafted_Macrophage_2	Engrafted_Macrophage_3	Endogenous_Microglia_1	Endogenous_Microglia_2
ADGB	1358	1320	836	115	237
AHR	4635	4497	2993	70	42
AOAH	8141	6954	4193	363	242
APOE	307857	200764	173210	8945	12527
ARHGAP15	2350	2194	1675	261	145
AXL	22593	17252	13464	2134	2109
B3GNT8	125	95	73	18	41
CD93	12386	12280	6926	95	298
CLEC12A	9194	7265	4671	174	165
CMAH	4073	3585	2052	0	137
CP	9733	9536	6148	725	750
CPNE2	1501	1236	936	86	235
CTSE	1550	1231	948	138	29
CXCR4	10429	7255	5704	115	172
CYBB	33454	29840	22304	1705	2045
CYP4F18	439	381	307	6	32
DAB2	42155	42843	23626	2415	3158
GDF3	629	387	593	28	1
GPR65	28495	20673	16522	1116	829
IFI203	13574	13355	7513	258	216
IFI207	23463	21832	14012	740	1146
ITGA4	9566	8175	5922	99	305
JAG1	1600	1550	1014	6	82
KLRA2	3149	2845	1781	23	76
LILRB4A	25268	25913	14427	2240	3231
MNDAL	7345	8120	4996	156	89
MRC1	54594	50264	29819	2922	2593
MS4A14	3647	3007	2273	113	87
MS4A4A	559	810	452	38	27
MS4A4C	414	468	288	6	35
MS4A7	8314	6513	5616	524	325
MSR1	5991	6216	4118	210	332
MYO5A	21891	19468	12086	1707	1717
MYOF	1925	2441	1455	63	9
OAS1G	305	451	254	25	4
PDE7B	486	1210	446	14	14
PF4	3918	3399	1563	86	132
PLBD1	2697	2214	1591	11	79
PTGER4	6331	4868	3826	246	321
REPS2	3535	2797	2144	115	74
SASH1	3216	2974	2098	528	972
SERPINB8	3882	3778	2255	28	42
SIGLEC1	2624	2707	1487	147	339
SORBS3	4237	2812	1762	176	58
TLR8	3036	2623	2087	56	17
TRPS1	7303	6533	3643	314	281
VCAM1	16018	15509	12164	5275	5877
VNN3	268	141	142	35	0
ADAMTS1	586	839	451	10299	13164
ADAMTS16	34	5	12	1019	945
ADGRG1	1491	1633	839	11099	11129
ATP8A2	201	291	131	3258	3108
CDH23	317	378	130	1241	1381
CEACAM1	885	922	567	1675	1230
CHST8	19	14	19	217	168
CRYBB1	793	373	303	1102	1279
ECSCR	153	154	92	2128	2322
ENG	315	285	173	1363	1907
FSCN1	806	638	370	8759	7280
GABBR1	579	779	312	2270	2221
GEM	546	460	419	5555	6740
HSPB3	23	1	2	73	93
IQGAP2	4381	4219	2812	610	39
ITGB3	237	485	270	3825	4257
JAM2	272	297	106	2918	1986
KCNMA1	7	3	3	160	231
KHDRBS3	52	79	37	920	1130
KLF12	161	80	52	729	1320
KLK8	59	168	30	355	442
LAG3	852	737	513	3523	4559
LAYN	58	78	50	301	611
LIPH	35	7	25	488	581
LRRC39	14	28	38	320	386
MLPH	190	167	89	3254	3649
MRC2	50	13	24	545	508
NAV3	598	578	465	16083	16445
NID2	253	160	109	1039	1326
PLPP1	40	17	27	410	400
PTGFRN	226	142	64	801	1114
PTPRM	180	273	174	1953	3137
SALL1	805	1017	493	18935	21254
SALL3	161	153	107	3810	4537
SCUBE1	5	0	2	113	190
SEMA4G	261	321	152	1218	1392
SGCE	215	401	97	2131	1791
SLC12A2	1546	1656	1114	4989	6047
SLC1A3	117	171	131	3690	3708
SLC2A5	336	245	254	5441	5798
SPARC	19604	18696	14428	97713	110289
ST3GAL5	202	256	140	2393	3174
TMC7	108	228	58	1697	2568
TMEM204	141	35	35	832	942
TMEM44	36	96	37	1167	2179
TOM1L1	275	93	55	1030	772
TPPP	485	372	244	2476	3052
TSPAN18	418	352	221	2211	1309
TSPAN7	622	720	503	1582	1199
UPK1B	80	171	120	3355	2997

## Sheet: Cronk PLX5562
NAME	wbi_minus_1	wbi_minus_2	wbi_minus_3	hc_minus_1	hc_minus_2	hc_minus_3
ADGB	1904	748	1774	595	213	400
AHR	1941	660	1221	516	209	332
AOAH	4766	1630	3221	1265	435	814
APOE	3837154	1191046	2493915	1092878	201499	526128
ARHGAP15	3527	1238	2368	2006	849	1284
AXL	74222	26823	54055	32996	12655	22181
B3GNT8	2314	828	1558	566	215	462
CD93	3633	1438	2155	1339	1022	1272
CLEC12A	6804	2369	4689	2110	592	1241
CMAH	3056	1380	2710	862	268	558
CP	9411	3414	6886	3539	1594	2341
CPNE2	2220	774	1564	796	297	608
CTSE	3690	1245	2256	1309	320	723
CXCR4	13335	3880	5964	2825	1033	2071
CYBB	52715	18855	37161	17019	4234	8883
CYP4F18	4461	1448	2774	1304	295	729
DAB2	12723	5010	9041	5140	3305	4087
GDF3	2081	562	1216	332	59	165
GPR65	8930	3237	5855	3149	1025	1826
IFI203	2189	1031	2077	915	296	475
IFI207	3613	1492	2925	1747	535	860
ITGA4	5467	2130	4245	1757	572	912
JAG1	1589	619	1265	618	459	558
KLRA2	5883	1988	4111	1587	264	654
LILRB4A	5702	2089	4086	1884	679	1113
MNDAL	1782	709	1457	723	219	379
MRC1	32727	12864	22215	11810	6950	8979
MS4A14	1206	494	962	313	74	139
MS4A4A	3783	1299	2656	1095	268	441
MS4A4C	1329	544	1094	922	303	483
MS4A7	11065	3521	7147	2768	564	1290
MSR1	6930	2600	5519	1922	485	1054
MYO5A	13615	6034	11395	7486	3685	5442
MYOF	3265	1233	2432	1080	466	688
OAS1G	284	132	264	208	83	129
PDE7B	515	189	429	234	82	215
PF4	3053	1181	2010	1047	554	860
PLBD1	3517	1089	2033	1113	625	879
PTGER4	3020	998	1717	1106	435	722
REPS2	1941	817	1464	738	280	662
SASH1	4799	1669	3723	1943	873	1374
SERPINB8	1826	683	1152	555	200	356
SIGLEC1	5762	2480	5488	2678	1055	1720
SORBS3	3795	1407	3095	1225	625	1248
TLR8	3251	1242	2523	869	248	430
TRPS1	1900	790	1466	968	445	770
VCAM1	6471	2110	4220	4318	2457	3352
VNN3	1056	393	835	398	63	161
ADAMTS1	867	537	767	2941	3023	2368
ADAMTS16	140	135	176	722	660	884
ADGRG1	4515	5382	4408	29756	28046	31794
ATP8A2	439	543	407	3007	2612	2824
CDH23	369	280	336	1332	1146	1418
CEACAM1	512	352	442	1319	1033	1208
CHST8	90	81	97	397	432	479
CRYBB1	1357	996	699	5023	4354	5316
ECSCR	469	499	349	2530	2513	2695
ENG	2698	1737	2356	5657	5545	6666
FSCN1	3557	3982	3353	19731	17295	21512
GABBR1	2447	1574	2325	4037	3249	5152
GEM	551	350	258	1363	1483	1111
HSPB3	25	35	40	231	224	246
ITGB3	516	734	591	4053	3674	4683
JAM2	819	729	737	3802	3336	3724
KCNMA1	142	140	146	357	294	545
KHDRBS3	205	213	215	472	523	573
KLF12	69	79	67	343	298	312
KLK8	326	452	332	3017	2420	3089
LAG3	4392	4448	4022	26851	24473	27644
LAYN	201	123	152	504	450	551
LIPH	134	159	111	932	972	910
LRRC39	72	80	69	297	242	293
MLPH	243	343	270	1630	1755	1491
MRC2	436	394	428	2137	2291	3089
NAV3	505	658	559	3053	2958	3209
NID2	365	316	354	1250	1258	1298
PLPP1	242	250	262	1532	1333	1867
PTGFRN	644	556	576	2040	1668	2095
PTPRM	855	581	729	2156	2232	2414
SALL1	2894	4080	3253	21841	21678	23071
SALL3	607	731	729	4068	3907	4733
SCUBE1	123	119	141	236	202	351
SEMA4G	773	648	741	2698	2593	3242
SGCE	730	775	635	4021	3419	4473
SLC12A2	3293	2187	2922	9153	7701	9863
SLC1A3	3771	1987	3143	6037	3977	6360
SLC2A5	2602	3279	2263	17926	14173	17467
SPARC	35476	39662	31163	218730	178165	207863
ST3GAL5	1057	979	857	5046	4074	5061
TMC7	249	170	211	606	640	678
TMEM204	384	220	273	940	895	1084
TMEM44	528	423	554	938	955	1113
TOM1L1	219	137	171	398	348	466
TPPP	1410	1064	1437	4231	3367	4818
TSPAN18	260	284	291	1322	1404	1264
TSPAN7	3241	2086	2628	7492	6246	7813
UPK1B	129	335	230	1278	1016	885

## Sheet: Bennett
NAME	ICTBM1	ICTBM2	ICTBM3	ICTBlood1	ICTBlood2	ICTBlood3	WTMG1	WTMG2	WTMG3	ICTMG1	ICTMG2
Ahr	19.6306	18.259	12.5714	8.16297	23.1513	14.297	0	0	0	0.475952	0
Aoah	28.4931	26.766	29.0787	34.3205	44.38	45.9081	0	0	0	0	0
Apoe	13779.5	10938.2	9222.52	13073.5	9893.39	10056.5	386.719	587.456	155.122	779.656	1357.56
Arhgap15	37.4238	40.2383	72.6788	64.1562	49.0664	94.7586	0	0	0	0	1.17807
Axl	226.154	195.972	163.423	246.997	325.593	205.761	0	0.274292	1.58776	7.63787	12.0498
B3gnt8	2.65595	0	8.40766	7.39111	9.60768	5.91697	2.9699	0.89131	0	1.7728	0
Cd93	27.0791	19.7299	21.2826	5.71675	5.65016	6.13565	0	0	0	0	0
Clec12a	106.281	90.2927	120.095	34.1564	57.9767	73.3186	0	0	0	0	0
Cmah	11.7514	22.438	15.7178	19.3817	27.0962	34.8284	0.147515	0	0.47241	0.139134	0.249166
Cp	93.947	68.4847	64.9109	68.8831	60.983	85.4384	4.55588	4.60888	2.91799	24.8079	20.6657
Cpne2	22.6177	16.9468	24.548	20.9805	31.1686	16.4289	0	0.571104	1.65294	2.27183	1.35616
Ctse	259.627	178.759	211.763	156.217	134.608	111.152	1.96161	0.620133	0	29.6024	21.3525
Cxcr4	21.185	23.0419	19.0373	26.6247	8.0905	20.8486	0	0	0	0	0
Cybb	339.916	385.552	295.312	324.508	354.482	390.584	2.04197	0.276659	0.400364	3.30161	3.94177
Cyp4f18	5.0985	1.63721	1.84455	4.05382	0.9581	3.41854	0	0	0	0	2.75137
Dab2	208.024	213.483	200.686	159.832	201.636	195.647	10.3412	6.98525	5.8967	29.1953	21.9971
Gdf3	1.17559	0	0	3.43508	13.1445	9.65587	0	0	0	0	0
Gpr65	171.177	250.582	256.09	271.237	256.422	288.773	2.72472	1.93811	1.86981	29.5539	32.216
Ifi203	18.7828	19.4469	26.3781	16.2276	24.7864	24.4435	0	0	0	0	0.43097
Itga4	24.2082	23.5234	22.6708	25.6138	23.7173	28.9971	0	0	0	3.45743	1.58761
Jag1	13.7665	18.2624	14.2883	23.8653	18.4057	27.0104	0	0	0	0.952077	0
Klra2	109.606	123.187	100.138	202.702	106.766	151.401	0	0	0	0	3.49399
Mndal	20.8993	11.3185	14.3972	17.7794	5.91138	18.2967	0	0	0	0.34262	0.818104
Mrc1	486.844	497.782	614.543	346.623	438.948	440.096	3.64927	5.4387	1.78876	66.3799	52.8337
Ms4a4c	15.8285	14.5553	36.4413	26.0287	15.616	22.7939	0	0	1.1042	4.55289	0.905944
Ms4a7	646.135	469.885	406.519	281.54	260.924	386.202	0	0	0	0	0
Msr1	237.359	264.027	249.099	294.63	394.387	296.274	0.380511	0.896171	0	34.8219	7.28411
Myo5a	71.6231	91.2307	108.024	85.6322	77.675	104.501	4.98335	4.50118	5.69961	30.887	21.7781
Myof	8.7374	9.42723	9.73601	19.9382	14.2518	8.61188	0	0	0	0	0
Oas1g	0.933013	2.09724	2.36284	5.19287	0.818207	2.91939	0	0	0	0.656016	0.391606
Pde7b	3.90492	0	0.760703	7.52319	5.92689	5.6393	0	0	0	0	0.756453
Pf4	212.935	251.167	168.183	322.685	280.101	202.851	0	0	3.23559	40.0236	2.65466
Plbd1	26.3758	45.1717	25.4462	26.2143	36.3476	17.685	0	0.665999	0	1.32466	0
Ptger4	52.2848	44.5133	48.9376	42.8622	44.3902	47.5052	1.05974	0	0.675374	0	1.10823
Reps2	4.87417	9.13018	8.22915	7.23418	11.9683	14.1074	0.726712	0.861522	0.997394	0.68542	0.409159
Sash1	40.557	49.3452	37.5874	44.1851	49.9444	41.7159	0.578952	4.57567	2.38379	11.2851	13.2559
Serpinb8	32.6545	13.2908	22.4609	31.4128	36.0607	35.0047	0	0	0	4.24838	0.507623
Siglec1	28.9196	33.1574	23.1021	38.8892	27.0632	30.5174	0.217035	0	0.595751	2.45644	3.17712
Sorbs3	41.0527	15.3001	22.6245	20.1258	20.7053	19.9669	3.32993	3.15813	2.61157	0	1.07134
Tlr8	56.1342	64.4132	81.5176	60.082	61.964	78.3027	0	0	0	0	0.494282
Trps1	18.3483	20.2121	25.849	22.656	20.1398	27.6603	0.135876	0.386595	0	0.512621	1.07102
Vcam1	108.534	138.179	131.194	139.088	28.3138	61.6423	0	0.386899	0	0	0.918741
Adamts1	0	1.14085	0.642666	0	0	0.595532	64.4152	86.6587	44.0094	100.634	119.507
Adamts16	0	0	0	0	0	0	9.33611	10.0438	11.4748	5.7828	5.33494
Atp8a2	0	0	0.851946	0	0	0	16.9279	16.4112	16.005	35.48	14.8258
Cdh23	0.223554	0	1.41537	0.311059	0.441104	0.524625	3.49973	4.43913	0.857752	2.35777	1.54813
Ceacam1	6.15427	5.09671	9.90875	5.48807	10.3912	4.62802	32.3843	36.5079	65.8065	25.2364	29.2588
Chst8	0	0	0	0	0	0	0	1.64541	0.793713	0	0
Crybb1	21.3	9.57571	25.1729	7.90332	7.47164	9.99717	150.053	179.206	106.786	59.9056	92.977
Ecscr	0	0	0	0	0	0	78.6056	121.292	99.322	23.5363	80.0843
Eng	8.66645	8.9364	5.47849	6.03059	7.12822	10.1736	29.0727	37.5385	14.4154	14.4721	32.0758
Fscn1	0	0	0	0	1.22286	0	179.664	190.276	89.8833	62.259	98.9123
Gabbr1	0.27634	0.621162	0.699827	3.84507	3.27155	0	24.7205	17.8769	10.1785	16.3211	11.1347
Gem	0	0	0	0	0	0	1.84254	5.24242	14.3301	30.1227	30.4304
Itgb3	0	0.482182	0.543247	0.596954	0	0	48.4535	48.456	22.3866	22.624	17.827
Jam2	0	0	0	0	0	0.603939	56.4035	42.167	86.6941	14.6568	20.4151
Kcnma1	0	0	0	0	0	0	13.2649	5.16846	11.6933	1.3031	1.81505
Khdrbs3	0	0	0	0	0	0	18.6731	27.0854	23.1158	6.9067	5.7721
Klf12	0	0	0	0	0	0	20.1968	14.2227	25.7278	35.1327	27.2368
Klk8	2.81315	0	0	0	0	0	3.1457	0.994465	4.31739	5.93391	4.72297
Lag3	1.85671	2.78236	1.56736	0	5.69885	2.90482	87.2	61.0412	18.047	20.8877	41.303
Layn	8.3292	3.12042	0	3.86316	6.39126	0	27.9414	13.986	19.1744	11.7128	7.86589
Liph	0	0	0	0	0	0	5.10572	2.67626	5.00534	1.37589	0
Lrrc39	1.8892	5.26193	3.69366	8.90118	0	0	3.8919	8.80432	8.19534	5.25123	3.13238
Mlph	0	0	0	0	0	0	5.25545	4.69111	1.27288	1.16631	0.696227
Mrc2	0	0	0	0	0	0	1.67272	3.62608	2.95169	13.0721	13.185
Nav3	0.637195	2.50652	0	0	0.419092	0.747668	93.2804	115.273	106.104	76.4437	62.2812
Nid2	4.28498	3.55156	5.0842	4.94443	3.81929	1.78696	13.331	17.6637	30.997	29.6029	19.2158
Ptgfrn	0.214252	0.481599	1.62777	0.596232	0	0.502796	9.82273	3.18105	6.57632	0.903864	1.88845
Ptprm	0	0	0	0	0	0	11.4501	13.4561	10.5905	9.39084	6.72699
Sall1	0	1.06032	0	0	0	0	216.177	271.766	152.753	150.744	174.923
Sall3	0	0	0	0	0	0	32.8036	32.0654	13.5343	22.7777	34.8991
Scube1	0	0	0	0	0	0	0.708693	0.84016	1.70216	0.668425	0.199507
Sema4g	2.30474	0.647579	1.45918	0.801719	0.75793	0.676081	27.3826	29.0251	15.4749	7.29225	13.0592
Sgce	0	0	0	0	0	0	96.6431	67.4395	87.2891	26.546	61.6812
Slc12a2	2.47172	2.13691	3.37054	4.76199	6.00252	2.23096	26.1508	31.0523	58.068	41.3087	32.5595
Slc1a3	0	0.662514	0.746415	0.820209	1.93852	1.38335	45.4817	32.5076	39.8057	18.6511	19.6695
Slc2a5	0.400408	0	2.02805	0	2.10683	0	47.4604	66.2437	22.1224	81.9261	94.2817
Sparc	251.276	275.138	154.308	91.5345	112.07	88.5786	6716.86	7014.4	5782.48	4319.27	5626.93
St3gal5	5.54411	0	1.40403	3.08569	0	1.30106	110.661	84.0785	166.344	170.739	121.469
Tmc7	0	0	0	0	0	0	51.2152	33.9424	68.5978	9.89382	15.6337
Tmem204	0	1.56635	0	0	0	0	14.8049	15.519	7.48606	2.93972	1.75485
Tmem44	0.292304	0.657046	0	0	0	0	19.6115	21.3896	27.3648	10.4817	11.7779
Tmem8c	0	0	0	0	0	0	4.06511	12.53	4.70923	2.15749	2.28877
Tom1l1	0	0	0	0	0	0	7.61616	16.1887	2.72699	1.24934	2.98317
Tppp	0	0	1.23356	0	0.32037	0	14.4339	20.4047	30.6498	6.67847	9.50672
Tspan18	0	0	0.836956	0.919701	0	0.775573	48.7813	49.4189	122.997	26.4904	25.8007
Tspan7	0	1.57076	3.53937	3.88929	0.919214	0	89.0796	91.5238	98.6656	23.584	36.9558

## Sheet: Bruttger
NAME	mono_rep1	mono_rep2	mono_rep3	ctrl_rep1	ctrl_rep2	repop_rep1	repop_rep2	repop_rep3
Adgb	17.6166	16.9691	22.927	0	0	8.50035	8.85528	3.45541
Ahr	176.166	193.024	141.971	10.685	9.15076	10.3893	33.9452	2.3036
Aoah	318.804	505.891	354.487	43.8084	85.4071	100.115	152.016	17.277
Apoe	53078.3	87433.3	80795.6	2213.93	3410.18	10947.5	17152.7	16902.7
Arhgap15	920.611	946.027	799.8	74.7949	68.1223	215.342	289.273	73.7153
Axl	17666.1	18984.2	18800.1	1415.76	1479.37	16961	13851.1	5688.75
B3gnt8	442.121	441.197	544.075	79.0688	48.804	59.5025	87.0769	12.6698
Cd93	343.808	386.047	295.406	42.7399	85.4071	29.279	47.2282	28.7951
Clec12a	2652.72	2843.39	2232.74	356.878	308.075	395.739	668.574	34.5541
Cmah	426.777	417.864	402.986	18.1645	23.3853	21.7231	44.2764	17.277
Cp	989.941	1683.12	1118.13	52.3564	58.9715	193.619	206.623	43.7685
Cpne2	313.121	272.566	380.059	39.5344	41.6868	26.4455	29.5176	20.7324
Ctse	2443.6	2961.11	2708.91	36.3289	32.536	165.285	234.665	87.537
Cxcr4	354.037	592.858	432.968	318.412	415.851	364.571	678.905	58.7419
Cybb	12439	13888.1	11139.9	1885.9	1657.3	3701.43	5268.89	764.797
Cyp4f18	1590.04	1642.82	1523.76	290.631	176.915	567.635	627.249	88.6888
Dab2	3228.39	3289.88	3282.09	181.645	264.355	404.239	556.407	299.469
Gdf3	526.794	646.947	764.527	42.7399	40.67	78.3922	81.1734	9.21442
Gpr65	2299.25	2397.95	1953.2	158.138	138.278	536.467	954.894	179.681
Ifi203	403.478	506.952	415.331	101.507	93.5411	92.5594	122.498	5.75901
Itga4	1368.98	1431.77	1270.69	183.782	125.06	252.177	453.095	73.7153
Jag1	135.819	153.782	116.399	8.54798	8.13401	19.8342	29.5176	13.8216
Klra2	1020.63	1212.23	993.797	179.508	105.742	45.3352	116.595	10.3662
Mndal	355.174	321.352	320.096	50.2194	44.737	43.4463	66.4146	3.45541
Mrc1	3644.94	4909.37	3706.24	230.796	407.717	409.906	653.815	195.806
Ms4a4c	568.278	550.435	573.175	827.017	575.481	675.306	571.166	132.457
Ms4a7	1255.33	1692.67	1208.96	106.85	146.412	320.18	644.96	28.7951
Msr1	762.061	1052.08	869.463	150.658	133.194	139.784	363.067	29.9469
Myo5a	1406.49	1381.92	1325.36	50.2194	59.9883	233.287	358.639	387.005
Myof	598.965	639.523	649.892	27.7809	20.335	47.2242	67.8905	28.7951
Oas1g	77.8541	78.4821	89.9444	40.6029	41.6868	119.949	69.3664	41.4649
Pde7b	67.6251	72.1187	60.8447	6.41099	10.1675	5.6669	13.2829	0
Pf4	1516.73	1390.41	1527.29	50.2194	53.8878	81.2256	202.196	19.5806
Plbd1	1277.49	1205.87	1258.34	628.277	516.509	136.006	146.112	40.3131
Ptger4	431.892	557.859	613.738	78.0003	122.01	279.567	308.459	87.537
Reps2	326.76	380.744	285.706	10.685	24.402	68.9473	112.167	19.5806
Sash1	554.64	656.492	597.866	27.7809	27.4523	114.283	132.829	86.3852
Serpinb8	275.615	318.171	251.315	20.3015	19.3183	24.5566	33.9452	10.3662
Siglec1	2099.79	2309.92	2448.78	144.247	208.434	1060.66	950.467	456.114
Sorbs3	197.193	241.81	238.088	9.61648	25.4188	18.8897	53.1317	28.7951
Tlr8	833.664	948.149	614.62	53.4249	46.7705	88.7815	152.016	8.06261
Trps1	230.153	242.87	204.579	14.959	19.3183	27.39	54.6076	12.6698
Vcam1	645.564	1093.45	726.61	134.631	124.044	389.127	404.391	229.209
Vnn3	46.5988	72.1187	67.0174	17.096	19.3183	28.3345	66.4146	3.45541
Adamts1	1.70483	2.12114	2.64542	226.522	336.544	289.012	274.514	369.728
Adamts16	1.13656	0	0	94.0278	77.2731	37.7794	29.5176	148.582
Atp8a2	5.1145	5.30284	11.4635	269.261	340.611	370.238	293.7	540.195
Cdh23	21.5946	23.3325	24.6906	122.877	202.333	87.837	56.0834	287.951
Ceacam1	62.5106	60.4524	67.0174	156.001	208.434	166.229	128.402	233.816
Chst8	0.568278	2.12114	1.76362	172.028	146.412	38.7238	11.807	108.269
Crybb1	18.7532	28.6354	11.4635	2501.35	2229.73	623.359	320.266	1269.29
Ecscr	22.7311	29.6959	14.9907	1080.25	932.36	485.465	230.237	964.058
Eng	190.373	223.78	214.279	1000.11	1515.98	961.484	608.063	1953.46
Fscn1	65.9203	78.4821	82.0081	4237.66	5683.64	1373.28	1072.96	3568.28
Gabbr1	6.25106	4.24228	6.17265	121.809	116.926	53.8356	53.1317	118.636
Gem	2.84139	4.24228	10.5817	199.809	240.97	298.457	214.003	286.799
Hspb3	1.13656	1.06057	0	148.521	123.027	82.1701	91.5046	97.9032
Itgb3	30.687	51.9679	28.2179	776.798	702.575	742.364	600.683	656.527
Jam2	8.52417	6.36341	7.93627	993.703	916.092	398.572	361.591	578.205
Kcnma1	0.568278	2.12114	1.76362	48.0824	50.8375	33.0569	13.2829	97.9032
Khdrbs3	2.84139	6.36341	6.17265	303.453	281.64	15.1117	8.85528	183.137
Klf12	0	2.12114	2.64542	74.7949	43.7203	37.7794	38.3729	76.0189
Klk8	18.1849	5.30284	7.05446	497.92	417.885	612.025	510.655	693.385
Lag3	111.951	130.45	121.689	2153.02	2561.19	2096.75	721.705	5968.64
Layn	20.458	19.0902	26.4542	105.781	132.178	93.5039	72.3181	138.216
Liph	2.84139	8.48455	4.40904	526.769	460.588	365.515	165.299	647.313
Lrrc39	3.40967	1.06057	1.76362	81.2058	42.7035	43.4463	22.1382	32.2505
Mlph	6.81934	5.30284	3.52723	428.468	577.514	90.6704	41.3246	324.808
Mrc2	25.0042	23.3325	22.927	344.056	309.092	364.571	214.003	1052.75
Nav3	3.97795	2.12114	1.76362	135.699	116.926	117.116	51.6558	696.84
Nid2	304.029	294.838	359.778	281.015	316.209	207.786	180.057	514.856
Ptgfrn	64.7837	68.937	85.5354	370.769	304.008	348.515	324.694	340.933
Ptprm	11.3656	25.4537	20.2816	198.741	271.472	190.786	101.836	620.821
Sall1	35.8015	9.54512	14.9907	3179.85	4055.82	2594.5	1864.04	6101.1
Sall3	5.1145	4.24228	2.64542	289.563	318.243	289.012	264.183	873.066
Scube1	0.568278	0	0	14.959	14.2345	19.8342	4.42764	39.1613
Sema4g	7.9559	8.48455	9.69989	221.179	233.853	189.841	66.4146	360.514
Sgce	9.66073	8.48455	11.4635	1400.8	1223.15	936.928	649.387	1055.05
Slc12a2	169.915	253.476	156.962	1761.95	1743.73	1369.5	1409.47	1592.94
Slc1a3	17.0483	14.848	14.1089	987.292	6364.86	1387.45	181.533	1908.54
Slc2a5	144.911	120.905	133.153	9067.27	8001.83	3686.32	3091.97	4533.49
Sparc	1385.46	1479.49	1587.25	44317	46111.7	54967.1	45690.3	70650.4
St3gal5	162.528	126.208	156.962	1852.78	1590.2	1349.67	891.432	1572.21
Tmc7	0.568278	2.12114	0	267.124	311.126	249.344	107.739	300.62
Tmem204	3.40967	4.24228	14.1089	410.303	380.265	100.115	67.8905	131.305
Tmem44	3.97795	5.30284	0.881808	145.316	126.077	21.7231	29.5176	108.269
Tmem8c	3.40967	1.06057	0.881808	98.3018	108.792	50.0576	29.5176	57.5901
Tom1l1	3.40967	2.12114	0.881808	208.357	230.802	72.7253	57.5593	119.787
Tppp	6.81934	7.42398	7.93627	570.578	670.039	403.295	194.816	516.007
Tspan18	5.1145	14.848	12.3453	141.042	159.63	115.227	66.4146	302.924
Tspan7	224.47	309.686	243.379	3406.37	3181.41	2391.43	1481.78	3091.44
Upk1b	7.9559	8.48455	7.05446	1371.95	1198.75	387.238	107.739	745.216

## Sheet: Lund
NAME	WT Mac	WT Mac	WT Mac	WT uG	WT uG	WT uG
Adgb	751	437	690	16	8	10
Ahr	328	194	370	1	1	1
Aoah	335	279	532	1	0	3
Apoe	140861	109446	148469	1967	956	1522
Arhgap15	1874	1036	1882	26	16	75
Axl	4570	2845	5188	111	53	180
B3gnt8	64	50	58	1	1	9
Cd93	531	419	564	3	0	2
Clec12a	937	759	1177	5	0	9
Cmah	943	640	1023	5	0	0
Cp	1181	793	1644	7	7	21
Cpne2	213	155	246	10	4	8
Ctse	201	99	241	4	3	13
Cxcr4	757	571	790	4	3	3
Cybb	4753	2961	5293	41	15	56
Cyp4f18	225	154	244	2	1	2
Dab2	2526	1711	2615	132	106	80
Gdf3	75	72	78	0	0	0
Gpr65	1250	999	1561	39	25	51
Ifi203	1287	829	1528	2	1	2
Itga4	2297	1646	2574	33	16	35
Jag1	322	201	354	0	2	4
Klra2	956	568	1095	1	1	4
Mndal	894	696	1163	2	1	1
Mrc1	4636	3087	5982	110	74	68
Ms4a14	1530	943	1585	4	1	2
Ms4a4a	356	258	325	0	0	0
Ms4a4c	98	60	127	9	3	7
Ms4a7	2203	1458	2484	8	1	6
Msr1	455	329	567	15	6	8
Myo5a	5264	3810	5649	265	184	239
Myof	690	462	786	4	7	5
Oas1g	102	38	105	0	0	9
Pde7b	264	128	313	1	1	2
Pf4	83	60	95	0	1	0
Plbd1	290	273	332	8	5	5
Ptger4	297	247	362	13	9	26
Reps2	508	303	552	8	5	1
Sash1	911	622	1040	31	27	27
Serpinb8	268	145	279	2	0	0
Siglec1	2667	1735	3584	26	27	32
Sorbs3	429	324	478	4	6	4
Tlr8	635	440	1716	2	0	0
Trps1	1848	1106	1994	45	29	71
Vcam1	710	579	974	31	15	41
Vnn3	66	45	76	0	0	0
Adamts1	4	0	3	548	301	577
Adamts16	3	0	0	307	207	195
Adgrg1	19	13	11	3306	2335	2345
Atp8a2	31	15	30	1324	1023	1095
Cdh23	39	23	33	429	277	269
Ceacam1	43	49	46	205	114	177
Chst8	0	0	1	82	45	63
Crybb1	11	16	22	389	275	407
Ecscr	5	3	0	959	623	546
Eng	69	70	72	728	506	566
Fscn1	5	6	5	1837	1285	1178
Gabbr1	43	45	61	861	679	715
Gem	0	4	4	101	71	147
Hspb3	0	0	0	76	32	25
Itgb3	12	7	4	570	421	400
Jam2	1	1	0	664	323	339
Kcnma1	3	0	0	222	173	176
Khdrbs3	2	0	1	269	180	143
Klf12	0	0	1	133	93	94
Klk8	1	0	0	138	77	100
Lag3	42	31	48	737	468	499
Layn	12	2	9	101	69	87
Liph	2	6	7	270	221	142
Lrrc39	0	0	2	108	62	44
Mlph	4	3	0	725	480	331
Mrc2	4	0	5	467	325	639
Nav3	62	17	51	4515	3569	3757
Nid2	22	12	13	379	255	150
Plrg1	89	71	116	120	72	111
Ptgfrn	14	14	6	188	123	118
Ptprm	4	7	8	707	556	470
Sall1	13	6	3	7364	5162	5740
Sall3	3	1	2	1192	784	906
Scube1	0	3	0	38	28	26
Sema4g	40	47	43	596	403	445
Sgce	1	2	4	386	257	226
Slc12a2	106	75	109	1298	941	885
Slc1a3	17	2	12	749	502	515
Slc2a5	17	3	29	1800	1268	1457
Sparc	80	41	46	11405	6916	7488
St3gal5	2	6	9	623	406	551
Tmc7	1	1	1	206	152	203
Tmem204	4	0	0	144	90	89
Tmem44	93	2	157	725	424	387
Tmem8c	0	0	1	32	17	25
Tom1l1	0	1	1	214	179	113
Tppp	14	15	13	463	398	433
Tspan18	7	5	5	426	251	270
Tspan7	39	48	26	435	296	321
Upk1b	1	0	0	298	272	174
