# Supplementary material for: Competitive repopulation of an empty microglial niche yields functionally distinct subsets of microglia-like cells
Source: Nat Commun. 2018 Nov 19;9:4845. doi: 10.1038/s41467-018-07295-7 (PMC6242869; doi:10.1038/s41467-018-07295-7)
Supplement: Supplementary file 5 — Source Data Fig. 6e [file 41467_2018_7295_MOESM5_ESM.xlsx]

## Sheet: Enrichment
			Naive vs F4/80hi				F4/80low vs F4/80hi				Naive vs F4/80low
Gene set	Study		FDR	NES	PVAL		FDR	NES	PVAL		BYFDR	NES	PVAL
CORE_BMDM	Bowman et al		4.096025E-4	-3.745728	5.4321255E-5		4.096025E-4	-3.5665345	5.4321255E-5		7.509379E-4	-2.0971148	1.0864251E-4
CORE_MG	Bowman et al		4.096025E-4	3.84928	4.856019E-5		4.096025E-4	3.9065216	4.856019E-5		0.002088479	1.9085454	3.3992133E-4
TAM_BMDM	Bowman et al		4.096025E-4	-2.5947902	5.4321255E-5		4.096025E-4	-2.4483247	5.4321255E-5		0.28153345	-1.4129641	0.055516325
TAM_MG	Bowman et al		4.096025E-4	2.758905	4.856019E-5		4.096025E-4	2.774873	4.856019E-5		0.002088479	1.911503	3.3992133E-4
BEMO52	Cronk et al		4.096025E-4	-2.9615886	5.4321255E-5		4.096025E-4	-2.886784	5.4321255E-5		1.0	-0.90731084	0.6256722
MG52	Cronk et al		4.096025E-4	3.0371664	4.856019E-5		4.096025E-4	3.188077	4.856019E-5		1.0	1.1174786	0.27339387
MGND_UP	Krasemann et al		4.096025E-4	-2.2846432	5.4321255E-5		7.509379E-4	-2.0608325	1.0864251E-4		4.096025E-4	-2.351457	5.4321255E-5
MGND_DOWN	Krasemann et al		4.096025E-4	2.6069517	4.856019E-5		4.096025E-4	2.6827404	4.856019E-5		0.82623947	1.197974	0.18195504
SALL1_DOWN	Buttgereit et al		4.096025E-4	3.112955	4.856019E-5		4.096025E-4	3.1823392	4.856019E-5		4.096025E-4	2.681348	4.856019E-5
SALL1_UP	Buttgereit et al		4.096025E-4	-3.1852431	5.4321255E-5		4.096025E-4	-3.112281	5.4321255E-5		4.096025E-4	-2.5385804	5.4321255E-5

## Sheet: Genesets
Bowman et al					Cronk et al			Krasemann et al			Buttgereit et al
Core BMDM	Core MG	TAM BMDM	TAM MG		beMo-50	Mg-52		MGnD UP	MGnD DOWN		Sall1 UP	Sall1 DOWN
Fzd7	Pard3b	Neurl3	2610203C22Rik		Abca1	Abhd6		Apoe	Usp2		Clec12a	Khdrbs3
Ptpn7	Speg	Gm16894	Fam135a		Arhgef10l	Adamts1		Axl	Hexb		Cybb	Dlgap1
Rgs18	Serpine2	Il1r2	Dst		Car9	Adgrg1		Ccl2	Il21r		Trps1	Hlf
Sh2d1b1	Glrp1	Stat4	Xrcc5		Cln6	Adora3		Tlr2	Itga6		Itga4	Adra2a
Slamf7	Col6a3	Stk17b	Dsel		Cxcr3	Arhgap5		Spp1	Bin1		Aoah	Myo6
Mndal	Mlph	Coq10b	Epb4.1l5		Cysltr2	Atp2c1		Cybb	Tgfbr2		Axl	Efnb2
Ifi203	Pik3c2b	Ctla4	Ysk4		Dclre1c	Atp6v0a2		Msr1	Pla2g15		Ms4a6c	Klk8
Plekhg1	Cfh	Ctdsp1	Fam72a		Dnajb14	Atp8a2		Itgax	Rgmb		Itgal	Ccl9
Zc3h12d	Glul	Cyp27a1	Cdk18		Fap	Bin1		Clec7a	Plxdc2		Ms4a4c	Slc2a5
Pde7b	2810025M15Rik	Tuba4a	Adora1		Fgf2	Capn3		Chi3l3	Csf1r		Pxdc1	Liph
Dse	Dusp27	Gpr35	Olfml2b		Flt3	Cd34		Arg1	Mef2a		Gm1966	Tmem44
Gp49a	Ildr2	St8sia4	Slamf1		Frmd6	Cd81		Siglec1	Cmklr1		Cp	Sall1
Cnn2	Rxrg	Cxcr4	Sccpdh		Fzd7	Col27a1		Cfp	Rap1gds1		Cyp4f18	Adamts16
Dram1	Lefty1	Il10	1110021L09Rik		Galc	Commd8		CXCL10	Nuak1		Ifi204	Prkcq
Plxnc1	Tmem63a	Lad1	Ank3		Gk	Cst3		Alcam	Hpgds		Gdf3	Tmem263
Lyz2	Lyplal1	Dennd1b	Kitl		Gpr176	Ctsl		Fer1l3	F11r		Adam19	Actn1
Esyt1	Prox1	Rgs1	Pmel		H2-T10	Daglb		Lilrb4	Gpr34		Gpr65	Filip1
Sh3pxd2b	Cd34	4930523C07Rik	Sec14l2		Hoxb4	Ecscr		Gpx3	Abcc3		Ifit2	Mlph
Acap1	Mtap7	Sell	Snap47		Ifnar1	Entpd1		Gas7	Basp1		Igf1	Cdh23
Zmynd15	Eya4	Fcrlb	Zfp867		Jag1	Erf		Ccrl2	Cst3		Irf7	Serpinf1
Tm4sf5	Cdh23	Mnda	Fam83g		Kcnn4	Fchsd2		Cxcl16	Lair1		Slfn5	Pacsin1
Unc119	Rhobtb1	Ifi205	Rab34		Lpar6	Fscn1		Cxcr4	St3gal6		Vcam1	Cass4
Gm11428	Lrrc3	Kmo	Sarm1		Ltbp3	Gcnt1		Gpnmb	X99384		Siglec1	Csmd3
Rara	Chst11	Tlr5	Leprel4		Nrp1	Hexb		Lgals3	Ckb		Lilrb4	Itgae
Cd300ld	Nav3	Vnn3	Hsd17b1		Pcgf2	Il6st		Ifi202b	Cxxc5		Ahr	Adamtsl2
Cyth1	Lrig3	Ncoa7	Plekhh3		Pgap1	Kcnd1		Csf1	Golm1		Ehd1	D7Ertd443e
Metrnl	Pwwp2a	Cd24a	Etv4		Pi4k2b	Kcnk6		Lirb4	Abi3		Mnda	Mdfi
Pqlc3	Zfp354a	Aim1	Rundc3a		Plekhg5	Ldhb		Lag3	Pde3b		Oasl2	Slc1a3
Prkar2b	Sparc	Prdm1	Ccdc46		Pmepa1	Lpcat3			Cx3cr1		Mx1	Itgb3
Ahr	Grap	Pkib	Apob		Qpct	Med12l			Scamp5		Slc2a6	Nhs
Stxbp6	Pmp22	Smpdl3a	Wdr35		Rap2a	Numb			Slco2b1		Ms4a6b	Ranbp3l
Plekhg3	Spns2	Adora2a	1700030C10Rik		Rgs1	P2ry12			Pmepa1		Tmem176a	Nhsl2
Gpr65	Rtn4rl1	Gstt3	Etv1		S1pr1	Pag1			Il10ra		Msr1	Cmya5
Serpina3g	Slc46a1	Gstt2	Atl1		Sesn1	Pde3b			Nr3c1		Oasl1	RP24-367P22.1
Tnfaip2	Ccl4	2210404O07Rik	Lrrc9		Sestd1	Prkca			Gtf2h2		Apobec1	Arsg
Gpr132	Tmem100	Spic	Ckb		Sgsh	Prpsap2			Siglech		Fam212b	Gnb4
Crip1	Tom1l1	B4galnt1	Zfp184		Sh3d19	Rhoh			Rab3il1		Rnf150	Tet1
Net1	Mrc2	Inpp5j	Susd3		Slc26a11	Rilpl1			Lrrc3		Rsad2	Ccl6
Akr1c13	Tanc2	Myo1g	Mef2c		Slc44a1	Rtn4rl1			Sall1		AB124611	Ccdc162
Gpr141	Arsg	Bcl11a	Arsb		Slit1	Sall1			Inpp4b		Rap2b	Gm36988
Aoah	Myadml2	Timd4	A2ld1		Stab1	Sall3			Nrip1		Ifit3	Igf2bp2
Dok3	Rhob	Ccdc69	Pdgfb		Stbd1	Serpine2			Nfkb1		Sdc3	Unc79
Tgfbi	Agmo	Adora2b	Zfp641		Tlr8	Sgce			Atp8a2		Zbp1	Myo18b
Iqgap2	Arhgap5	Tnfsf13	Spats2		Tmem176b	Slc2a5			Mafb		Gm4951	Gm996
Emb	Rapgef5	Cxcl16	Bcdin3d		Tnfrsf11a	Snx17			Olfml3		Tnik	Postn
Mmp14	Gm10790	A430084P05Rik	Iqcg		Tpst1	Sparc			Arhgap5		Apoc1	Kcnj12
Dock5	Phactr1	Itgae	Dcbld2		Txndc16	Stard3			Ltc4s		Rtcb	Rtn1
5430437J10Rik	Gmpr	P2rx5	Igf2r		Xylt2	Syngr1			Tgfbr1		Spic	Rgs7bp
Trps1	Spock1	Hic1	Rgmb		Zdhhc23	Tgfa			Cttnbp2nl		Vnn3	Gimap9
Ly6c2	Golm1	Slc6a4	Lix1		Znrf3	Tmem119			Fgd2		Cxcl16	Ebf3
Grap2	Tppp	Evi2b	Rasgrp3			Tmem204			Ophn1
Vdr	Hexb	Ccl1	Bin1			Zbtb18			Tmem119
Krt80	Ppap2a	Slfn1	Pcdhga5						P2ry13
Itgb7	Hspb3	Cwc25	Pcdhga12						Fscn1
Ciita	Abhd6	Plekhm1	Sncaip						Ccr5
Slc7a4	Fhit	Ace	Psat1						Mertk
Cd200r4	Kcnma1	Gprc5c	Nrap						Kctd12
Sepx1	Bmpr1a	Cd300a	Nanos1						Tjp1
Cyp4f16	2610528A11Rik	Syngr2	Optn						Gpr56
H2-Ab1	Slc22a17	Sectm1a	Msrb2						Slc2a5
H2-Aa	Atp8a2	Fam49a	Pkp4						P2ry12
H2-Eb1	Klf12	Hpcal1	Ttc30b						Crybb1
Runx2	Fbxo4	Gpr33	Ttc30a2						Rhob
Trerf1	Slc1a3	Prkch	Lgr4						Jun
Trem1	Csmd3	Arg2	Zfp770						Egr1
Trem3	Klhl38	Eif2b2	Pdyn						Fcrls
Treml4	Khdrbs3	Ston2	Ninl						Tgfb1
Emilin2	Syngr1	Gpr68	1700003F12Rik						il10rb
Nlrc4	Scube1	Rin3	Gm14322
Ndst1	Prickle1	Jag2	Pfn2
Cd74	Gpd1	Serpinb9	Igsf10
Pqlc1	Gpr84	Mak	Mttp
AW112010	Scarf2	Nfil3	Tyw3
Ms4a4b	Arvcf	Rgs14	Fam92a
Ms4a6c	Liph	Dapk1	Zfp37
Myof	Masp1	Zfp459	4933430I17Rik
Atrnl1	Leprel1	F2rl2	Whrn
4930506M07Rik	Tmem44	Zfp366	Cdkn2a
Il2ra	Upk1b	Ccdc125	Cyp2j6
Olfm1	St3gal6	Gapt	Nfia
Ralgds	Pros1	Anxa11	Itgb3bp
Ak8	Jam2	Arhgef3	Pdzk1ip1
Gsn	Adamts1	Ptger2	Zfp69
Stom	Lca5l	Tlr11	Angptl7
Arhgap15	B3galt5	Tep1	Gm1673
Cytip	C4b	Tinf2	Apbb2
Rbms1	C2	Ltb4r1	A830010M20Rik
Nostrin	Ddah2	Adamdec1	Sez6l
Sestd1	Tnf	Gpr18	Myo18b
Itga4	Ptprm	Il7r	Myl2
Ldlrad3	Plekhh2	Ctnnd2	Bcl7a
Rasgrp1	Kcnk12	Dcstamp	Ccdc62
Slc28a2	Abhd3	Deptor	Tctn2
Atp8b4	Cables1	Mtss1	Stx1a
Siglec1	D0H4S114	St3gal1	Zcwpw1
Thbd	Ecscr	Dgat1	Sdk1
Cd93	Cxxc5	Csf2rb	Agbl3
Cd40	Pcdhb22	Mkl1	Dennd2a
Gm9733	Pcdhga4	Cacnb3	Krba1
Sirpb1a	Pcdhgb2	Galnt6	Fkbp9
Sirpb1b	Lox	Nfe2	Cand2
LOC100038947	Slc12a2	Mefv	Leprel2
Gm5150	Afap1l1	Cldn1	Bhlhe41
Pdgfc	Adrb2	Bex6	Zfp580
S100a11	Sall3	Tm4sf19	Ccdc106
Ptpn22	Ctsf	Cd80	Zik1
Gstm1	Dagla	Btla	Meis3
Vav3	Sema4g	Gcet2	Bbc3
Fam110b	Neurl1a	Cblb	Nav2
Mob3b	Cacnb2	D16Ertd472e	Tjp1
Aldh1b1	Plxdc2	Hlcs	Cpeb1
Runx3	Armc3	Sytl3	Apbb1
Kcnab2	Otud1	Gpr31c	Ctsd
Hgf	Gm996	Fpr2	Nek3
Stap1	Tmem8c	Prss30	Fam149a
Igj	Phyhd1	Mapk13	4933436C20Rik
Pf4	Ak1	Rab44	Gfod2
Antxr2	Garnl3	Pim1	Chst5
Abcg3	Lypd6	Sik1	Zcchc14
Lrrc8c	Klhl23	Cyp4f17	Rgl3
2900026A02Rik	Gpr155	H2-DMb2	Ddx43
Hip1	Fkbp7	H2-DMb1	Ccdc36
Osbpl3	Chst1	Cfb	Zfp105
Tnip3	Tspan18	D730048J04Rik	Xk
Srgap3	Duoxa1	Pla2g7	Klhl13
Pparg	Cst3	1700071M16Rik	Fgf13
Plxnd1	Cst7	Nfkbie	Zfp275
Gdf3	Mcts2	A530064D06Rik	Srpk3
Dppa3	Snta1	Emr4	Maged1
Clec4n	Plcg1	Trmt61b	Dlg3
Clec4d	Pag1	Qpct	Chic1
Clec4e	Spry1	Crem	Maged2
Clec2i	P2ry12	Bambi	Mageh1
Clec12a	Ppm1l	Svil
Klra2	Trim2	Mocos
Plbd1	Pear1	Gypc
Mgst1	Otud7b	Fem1c
Lilra6	Sv2a	Arsi
B3gnt8	Phgdh	Alpk2
Map4k1	Zfp697	Malt1
Fxyd5	Olfml3	Pmaip1
Napsa	Adora3	Kcng2
Anpep	Sort1	Cdk2ap2
Sema4b	Lrrc39	Tbc1d10c
Iqgap1	Npnt	Rasgrp2
Rab11fip1	Dnajb4	Ms4a7
Fcho1	Asph	Ms4a4c
Cyp4f18	Gem	Ms4a6b
Cpne2	Tpm2	Tmem2
Dpep2	Ctnnal1	Jak2
Cdh1	Col27a1	Fas
Fut4	Dmrtb1	Htr7
Aph1c	Elavl4	Dusp5
Aqp9	Bend5	Fam107b
Mapkapk3	Tal1	Il1rn
Vipr1	Zswim5	1700026L06Rik
Ccr1	Oscp1	Traf1
Ccr2	Fam167b	Dennd1a
Cybb	Fabp3	Kynu
Mbnl3	Asap3	Nr4a2
Dnase1l1	Slc2a5	Gm13546
Gab3	1190007F08Rik	Dpp4
Sh3bgrl	2010015L04Rik	Lass6
Tlr8	Mxra8	Nr1h3
