# Supplementary material for: Competitive repopulation of an empty microglial niche yields functionally distinct subsets of microglia-like cells
Source: Nat Commun. 2018 Nov 19;9:4845. doi: 10.1038/s41467-018-07295-7 (PMC6242869; doi:10.1038/s41467-018-07295-7)
Supplement: Supplementary file 6 — Source Data Fig. 7a [file 41467_2018_7295_MOESM6_ESM.xlsx]

## Sheet: Enrichment
		F4/80low vs F4/80hi				Naive vs F4/80hi				Naive vs F4/80low
Geneset		FDR	NES	PVAL		FDR	NES	PVAL		FDR	NES	PVAL
HALLMARK_INTERFERON_GAMMA_RESPONSE		0.01888031	-1.9089902639389038	1.5758409E-4		0.010012286	-2.0369608402252197	7.162913E-5		1.0	-0.9828935861587524	0.49104637
HALLMARK_INTERFERON_ALPHA_RESPONSE		0.06771946	-1.771484136581421	8.8820123E-4		0.09426952	-1.7091659307479858	0.0014612343		1.0	0.7298845052719116	0.9564079
HALLMARK_IL6_JAK_STAT3_SIGNALING		0.20466493	-1.5469188690185547	0.007076958		0.10177195	-1.679511547088623	0.0019626382		1.0	-1.0940345525741577	0.26926824
HALLMARK_INFLAMMATORY_RESPONSE		0.19891076	-1.561034083366394	0.0063033635		0.10177195	-1.6693142652511597	0.002062919		1.0	-1.1148165464401245	0.23716407
HALLMARK_COMPLEMENT		0.21238965	-1.5373226404190063	0.007850553		0.19891076	-1.5609930753707886	0.0063033635		1.0	-0.7972952723503113	0.89158213
HALLMARK_UV_RESPONSE_DN		0.007843186	2.0005946159362793	3.7407415E-5		0.007843186	2.0896241664886475	2.4938277E-5		1.0	1.004715085029602	0.44376418
HALLMARK_OXIDATIVE_PHOSPHORYLATION		1.0	1.1706002950668335	0.16807152		0.051125955	1.7827891111373901	5.486421E-4		0.1150334	1.641305923461914	0.0027432106
HALLMARK_MYC_TARGETS_V1		1.0	0.9434604644775391	0.5833811		0.007843186	1.965742826461792	3.7407415E-5		0.02745115	1.8421415090560913	2.618519E-4
