# Supplementary material for: Competitive repopulation of an empty microglial niche yields functionally distinct subsets of microglia-like cells
Source: Nat Commun. 2018 Nov 19;9:4845. doi: 10.1038/s41467-018-07295-7 (PMC6242869; doi:10.1038/s41467-018-07295-7)
Supplement: Supplementary file 7 — Source Data Fig. 7b [file 41467_2018_7295_MOESM7_ESM.xlsx]

## Sheet: Sheet0
© 2000-2017 QIAGEN. All rights reserved.
Ingenuity Canonical Pathways	-log(p-value)	Ratio	z-score	Molecules
Leukocyte Extravasation Signaling	7.22	0.118	0	PIK3C2B,VCAM1,CXCR4,MMP14,JAM2,PLCG1,AFDN,RHOH,ITGAL,SELPLG,ITGB3,PIK3R3,ARHGAP5,MMP23B,JAM3,EZR,RASGRP1,VAV3,CYBB,CD44,PECAM1,PRKCE,ACTN1,ITGA4,PRKCA
Granulocyte Adhesion and Diapedesis	6.71	0.123	#NUM!	VCAM1,CXCR4,MMP14,PF4,FPR2,SDC4,ITGAL,ITGB3,FPR1,Ccl9,SELPLG,CXCL16,MMP23B,CCL4,JAM3,CCL27,Ccl2,EZR,CXCL14,PECAM1,IL1B,ITGA4
Axonal Guidance Signaling	6.09	0.0819	#NUM!	SLIT1,ITSN1,BMP2,ABLIM1,PDGFC,PLCD1,EFNB2,SEMA6D,IGF1,EFNB1,MRAS,ADAM19,AKT3,PRKCE,PLCL1,PLXNB3,ITGA4,PRKCA,PLXNA1,PIK3C2B,PLXNC1,ADAMTS1,NRP2,CXCR4,ADAM22,PLCG1,PLXND1,GNG10,PIK3R3,FZD4,TUBA1A,RRAS2,SEMA4G,EPHB3,EPHA2,NRP1,FZD7
Atherosclerosis Signaling	5.85	0.134	#NUM!	APOE,VCAM1,MSR1,CXCR4,APOC4,CD36,APOC2,IL6,PLA2G7,PDGFC,SELPLG,PLBD1,CD40,CSF1,TNFSF12,IL1B,ITGA4
Phagosome Formation	5.37	0.13	#NUM!	MRC1,PIK3C2B,MSR1,MRC2,TLR8,PLCG1,RHOH,PLCD1,PIK3R3,CLEC7A,RHOB,PRKCE,TLR3,PLCL1,ITGA4,PRKCA
Th1 and Th2 Activation Pathway	5.29	0.108	#NUM!	mir-146,CCR1,RUNX3,PIK3C2B,IL2RG,HLA-DOA,JAG2,CXCR4,CD4,HLA-DQA1,CXCR3,HLA-DQB1,IL6,PIK3R3,NOTCH4,CD40,S1PR1,JAG1,HLA-DRB5,IFNAR1
HGF Signaling	5.09	0.13	-1.604	ETS1,CDKN2A,PIK3C2B,MAP3K9,PLCG1,IL6,PIK3R3,RRAS2,HGF,CDKN1A,MRAS,PRKCE,AKT3,PRKCA,ITGA4
Altered T Cell and B Cell Signaling in Rheumatoid Arthritis	4.98	0.144	#NUM!	HLA-DOA,SLAMF1,HLA-DQA1,TLR8,LTB,HLA-DQB1,IL6,TNFRSF17,CD40,CSF1,IL1B,TLR3,HLA-DRB5
Macropinocytosis Signaling	4.75	0.148	-2.333	PIK3R3,MRC1,PIK3C2B,RRAS2,CSF1,HGF,MRAS,PLCG1,PRKCE,PDGFC,ITGB3,PRKCA
Agranulocyte Adhesion and Diapedesis	4.54	0.0995	#NUM!	VCAM1,CXCR4,MMP14,PF4,SDC4,Ccl9,SELPLG,CXCL16,MMP23B,CCL4,JAM3,CCL27,Ccl2,EZR,CXCL14,PECAM1,IL1B,CD34,ITGA4
Glioblastoma Multiforme Signaling	4.49	0.106	-1.698	CDKN2A,PIK3C2B,PLCG1,RHOH,PDGFC,PLCD1,PIK3R3,RRAS2,FZD4,RHOB,IGF1,CDKN1A,ITPR3,MRAS,AKT3,PLCL1,FZD7
Th2 Pathway	4.28	0.107	-0.632	CCR1,RUNX3,PIK3C2B,HLA-DOA,IL2RG,JAG2,CXCR4,CD4,HLA-DQA1,HLA-DQB1,PIK3R3,NOTCH4,CD40,S1PR1,JAG1,HLA-DRB5
Non-Small Cell Lung Cancer Signaling	4.26	0.143	-3	CDKN2A,PIK3R3,RXRG,PIK3C2B,RRAS2,ITPR3,MRAS,TGFA,PLCG1,AKT3,PRKCA
Role of Macrophages, Fibroblasts and Endothelial Cells in Rheumatoid Arthritis	4.18	0.0804	#NUM!	FGF2,LRP6,TLR8,LTB,IL6,PDGFC,PLCD1,MRAS,PRKCE,AKT3,TLR3,PLCL1,PRKCA,PIK3C2B,VCAM1,PLCG1,IRAK3,CREB5,PIK3R3,RRAS2,FZD4,CSF1,IL1B,FZD7,RYK
Role of Pattern Recognition Receptors in Recognition of Bacteria and Viruses	4.18	0.109	-0.632	PIK3C2B,OAS1,C3,OAS2,TLR8,IL6,RNASEL,PIK3R3,CLEC7A,PRKCE,IL1B,CLEC6A,TLR3,NLRC4,PRKCA
Sphingosine-1-phosphate Signaling	4.05	0.112	-1.387	PIK3C2B,S1PR2,PLCG1,RHOH,PDGFC,PLCD1,S1PR4,PIK3R3,NAAA,RHOB,S1PR1,AKT3,ADCY8,PLCL1
Dendritic Cell Maturation	4	0.0938	-0.943	PIK3C2B,HLA-DOA,HLA-DQA1,LTB,PLCG1,HLA-DQB1,IL6,CREB5,PLCD1,PIK3R3,CD40,FSCN1,AKT3,IL1B,TLR3,PLCL1,HLA-DRB5,IFNAR1
Glioma Signaling	3.96	0.116	-1.387	CDKN2A,PIK3C2B,PLCG1,PDGFC,PIK3R3,RRAS2,IGF1,CDKN1A,TGFA,MRAS,PRKCE,AKT3,PRKCA
NF-κB Activation by Viruses	3.77	0.126	-1.508	PIK3R3,PIK3C2B,RRAS2,CD4,MRAS,AKT3,PRKCE,ITGAL,ITGB3,ITGA4,PRKCA
Hepatic Fibrosis / Hepatic Stellate Cell Activation	3.76	0.0929	#NUM!	VCAM1,FGF2,SMAD7,CXCR3,IL6,PDGFC,EDN1,COL6A3,CD40,IGF1,CSF1,HGF,TGFA,IL1B,KLF12,COL27A1,IFNAR1
PKCθ Signaling in T Lymphocytes	3.76	0.105	-0.535	PIK3C2B,MAP3K9,HLA-DOA,CD4,HLA-DQA1,PLCG1,HLA-DQB1,PIK3R3,RRAS2,GRAP2,CARD11,VAV3,MRAS,HLA-DRB5
P2Y Purigenic Receptor Signaling Pathway	3.76	0.105	-3.051	PIK3C2B,PLCG1,CREB5,GNG10,ITGB3,PLCD1,PIK3R3,RRAS2,MRAS,PRKCE,AKT3,ADCY8,PLCL1,PRKCA
Integrin Signaling	3.74	0.0868	-2	RAP2B,PIK3C2B,TSPAN7,PLCG1,BCAR3,GSN,RHOH,ITGAL,ITGB3,PIK3R3,ARHGAP5,ITGAE,RRAS2,RHOB,MRAS,AKT3,NEDD9,ACTN1,ITGA4
Th1 Pathway	3.69	0.104	0.832	mir-146,RUNX3,PIK3C2B,HLA-DOA,CD4,HLA-DQA1,CXCR3,HLA-DQB1,IL6,PIK3R3,NOTCH4,CD40,IFNAR1,HLA-DRB5
TREM1 Signaling	3.67	0.133	0.632	NLRC5,CD40,NLRC3,TLR8,PLCG1,IL1B,AKT3,IL6,TLR3,NLRC4
LXR/RXR Activation	3.62	0.107	1.508	APOE,MLXIPL,C3,MSR1,CD36,APOC4,APOC2,IL6,RXRG,LDLR,IL1B,PLTP,TLR3
Reelin Signaling in Neurons	3.55	0.12	#NUM!	PIK3R3,MAP3K9,APOE,PIK3C2B,YES1,ARHGEF3,ITGAL,FGR,CDK5R1,ITGB3,ITGA4
iCOS-iCOSL Signaling in T Helper Cells	3.55	0.106	0.577	PIK3C2B,HLA-DOA,IL2RG,CD4,HLA-DQA1,PLCG1,HLA-DQB1,PIK3R3,CD40,GRAP2,ITPR3,AKT3,HLA-DRB5
Colorectal Cancer Metastasis Signaling	3.48	0.0806	-1.414	PIK3C2B,MMP14,LRP6,TLR8,IL6,PDGFC,RHOH,GNG10,PIK3R3,MMP23B,RRAS2,FZD4,RHOB,MRAS,AKT3,TLR3,ADCY8,PTGER4,RALGDS,FZD7
Calcium-induced T Lymphocyte Apoptosis	3.43	0.136	-0.333	HLA-DOA,CD4,ITPR3,HLA-DQA1,PLCG1,PRKCE,HLA-DQB1,HLA-DRB5,PRKCA
IL-8 Signaling	3.38	0.0863	-1	PIK3C2B,VCAM1,IRAK3,IQGAP1,PDGFC,RHOH,ITGB3,GNG10,PIK3R3,CCND2,RRAS2,RHOB,CYBB,MRAS,PRKCE,AKT3,PRKCA
G-Protein Coupled Receptor Signaling	3.35	0.0769	#NUM!	PIK3C2B,PDE2A,RGS18,FPR2,GABBR1,CREB5,FPR1,PIK3R3,GABBR2,RRAS2,PDE7B,RASGRP1,PDE1B,S1PR1,MRAS,PRKCE,AKT3,ADCY8,HCAR2,PTGER4,PRKCA
Rac Signaling	3.2	0.103	0	PIK3R3,PIK3C2B,IQGAP2,TIAM1,CYFIP2,RRAS2,CD44,CYBB,MRAS,IQGAP1,CDK5R1,ITGA4
Virus Entry via Endocytic Pathways	3.16	0.108	#NUM!	PIK3R3,PIK3C2B,RRAS2,ITSN1,MRAS,PLCG1,PRKCE,ITGAL,ITGB3,ITGA4,PRKCA
Tec Kinase Signaling	3.15	0.0882	-2.496	TNFRSF21,PIK3C2B,PLCG1,RHOH,GNG10,PIK3R3,YES1,RHOB,TNFSF12,VAV3,MRAS,PRKCE,FGR,PRKCA,ITGA4
Neuregulin Signaling	3.1	0.114	-3	PIK3R3,RRAS2,MRAS,TGFA,PLCG1,AKT3,PRKCE,CDK5R1,ITGA4,PRKCA
Bladder Cancer Signaling	3.1	0.114	#NUM!	CDKN2A,MMP23B,RRAS2,THBS1,FGF2,MMP14,CDKN1A,MRAS,FGF11,PDGFC
HER-2 Signaling in Breast Cancer	3.1	0.114	#NUM!	PIK3R3,PIK3C2B,RRAS2,CDKN1A,MRAS,PLCG1,AKT3,PRKCE,ITGB3,PRKCA
VEGF Family Ligand-Receptor Interactions	3.1	0.114	-2.828	PIK3R3,PIK3C2B,RRAS2,NRP2,MRAS,PLCG1,AKT3,PRKCE,NRP1,PRKCA
Crosstalk between Dendritic Cells and Natural Killer Cells	3.06	0.112	#NUM!	IL2RG,CD40,FSCN1,CD69,LTB,IL6,TLR3,ITGAL,HLA-DRB5,NECTIN2
IL-4 Signaling	3.06	0.112	#NUM!	PIK3R3,PIK3C2B,IL2RG,HLA-DOA,RRAS2,MRAS,HLA-DQA1,AKT3,HLA-DQB1,HLA-DRB5
Role of Tissue Factor in Cancer	3.01	0.0976	#NUM!	PIK3R3,PIK3C2B,YES1,RRAS2,CSF1,MRAS,IL1B,AKT3,CYR61,FGR,ITGB3,PRKCA
IL-15 Signaling	2.97	0.118	#NUM!	PIK3R3,PIK3C2B,IL2RG,VCAM1,RRAS2,MRAS,PLCG1,AKT3,IL6
Human Embryonic Stem Cell Pluripotency	2.92	0.0909	#NUM!	PIK3C2B,S1PR2,FGF2,BMP2,SMAD7,PDGFC,S1PR4,PIK3R3,FZD4,S1PR1,MRAS,AKT3,FZD7
T Cell Receptor Signaling	2.92	0.101	#NUM!	PIK3R3,PIK3C2B,RRAS2,GRAP2,CARD11,VAV3,RASGRP1,CD4,PAG1,MRAS,PLCG1
Fcγ Receptor-mediated Phagocytosis in Macrophages and Monocytes	2.91	0.108	-1.265	PIK3R3,MYO5A,YES1,VAV3,EZR,PLCG1,AKT3,PRKCE,FGR,PRKCA
Clathrin-mediated Endocytosis Signaling	2.89	0.0804	#NUM!	MYO6,PIK3C2B,APOE,EPS15,FGF2,APOC4,NUMB,APOC2,HIP1,PDGFC,ITGB3,PIK3R3,LDLR,IGF1,DAB2,FGF11
Sperm Motility	2.89	0.0945	-2.111	PLBD1,PLCD1,PDE2A,SLC12A2,PDE1B,ITPR3,MRAS,PLCG1,PRKCE,PLCL1,PLA2G7,PRKCA
Communication between Innate and Adaptive Immune Cells	2.88	0.106	#NUM!	CCL4,CD40,CD4,TLR8,IL1B,IL6,TLR3,HLA-DRB5,Ccl9,TNFRSF17
NF-κB Signaling	2.87	0.0829	-1.291	PIK3C2B,BMP2,TLR8,IRAK3,TNFRSF11A,TNFRSF17,PIK3R3,RRAS2,CD40,CARD11,TGFA,MRAS,AKT3,IL1B,TLR3
Epithelial Adherens Junction Signaling	2.84	0.089	#NUM!	AFDN,IQGAP1,PTPRM,YES1,NOTCH4,RRAS2,TUBA1A,MAGI1,HGF,MRAS,AKT3,ACTN1,NECTIN2
CXCR4 Signaling	2.82	0.0848	-1.941	PIK3R3,PIK3C2B,RRAS2,RHOB,CXCR4,CD4,ITPR3,MRAS,AKT3,PRKCE,ADCY8,RHOH,PRKCA,GNG10
Antigen Presentation Pathway	2.79	0.158	#NUM!	NLRC5,HLA-DOA,HLA-DQA1,HLA-DQB1,CD74,HLA-DRB5
Thrombin Signaling	2.78	0.0784	-2.84	PIK3C2B,PLCG1,RHOH,GNG10,PLCD1,PIK3R3,RRAS2,RHOB,ITPR3,MRAS,PRKCE,AKT3,ARHGEF3,ADCY8,PLCL1,PRKCA
CD28 Signaling in T Helper Cells	2.74	0.0909	-1.414	PIK3R3,PIK3C2B,HLA-DOA,GRAP2,CARD11,CD4,ITPR3,HLA-DQA1,PLCG1,AKT3,HLA-DQB1,HLA-DRB5
p70S6K Signaling	2.74	0.0909	-2.309	PIK3R3,PLCD1,PIK3C2B,IL2RG,RRAS2,PPM1L,MRAS,PLCG1,AKT3,PRKCE,PLCL1,PRKCA
Actin Cytoskeleton Signaling	2.7	0.0749	-1.941	PIK3C2B,TIAM1,FGF2,TRIO,IQGAP1,GSN,PDGFC,PIK3R3,IQGAP2,CYFIP2,RRAS2,VAV3,EZR,MRAS,FGF11,ACTN1,ITGA4
HIF1α Signaling	2.64	0.0932	#NUM!	SLC2A5,PIK3R3,PIK3C2B,MMP23B,RRAS2,EDN1,MMP14,MRAS,AKT3,PDGFC,LDHB
Molecular Mechanisms of Cancer	2.61	0.0638	#NUM!	RAP2B,CDKN2A,PIK3C2B,BMP2,LRP6,SMAD7,RHOH,PIK3R3,FZD4,CCND2,RRAS2,RHOB,RASGRP1,CDKN1A,MRAS,PRKCE,AKT3,ARHGEF18,ARHGEF3,ADCY8,RALGDS,ITGA4,PRKCA,FZD7
Melanoma Signaling	2.61	0.127	#NUM!	CDKN2A,PIK3R3,PIK3C2B,RRAS2,CDKN1A,MRAS,AKT3
Glioma Invasiveness Signaling	2.6	0.114	-2.121	PIK3R3,PIK3C2B,RRAS2,RHOB,CD44,MRAS,RHOH,ITGB3
Role of NFAT in Cardiac Hypertrophy	2.6	0.0777	#NUM!	PIK3C2B,PLCG1,IL6,GNG10,PLCD1,PIK3R3,RRAS2,IGF1,ITPR3,MRAS,PRKCE,AKT3,ADCY8,PLCL1,PRKCA
Ephrin Receptor Signaling	2.6	0.0805	0	ITSN1,CXCR4,SH2D3C,CREB5,PDGFC,GNG10,EFNB2,RRAS2,EFNB1,MRAS,AKT3,EPHB3,EPHA2,ITGA4
GPCR-Mediated Nutrient Sensing in Enteroendocrine Cells	2.59	0.105	#NUM!	PLCD1,ITPR3,LPAR5,PLCG1,PRKCE,ADCY8,PLCL1,GNG10,PRKCA
Gαi Signaling	2.59	0.0917	0.333	GABBR2,RRAS2,S1PR1,FPR2,MRAS,GABBR1,ADCY8,HCAR2,RALGDS,FPR1,GNG10
Pathogenesis of Multiple Sclerosis	2.55	0.333	#NUM!	CCR1,CCL4,CXCR3
fMLP Signaling in Neutrophils	2.5	0.0894	-2.121	PIK3R3,PIK3C2B,RRAS2,ITPR3,CYBB,FPR2,MRAS,PRKCE,FPR1,GNG10,PRKCA
Ephrin B Signaling	2.49	0.11	-0.447	EFNB2,ITSN1,CXCR4,VAV3,EFNB1,MRAS,EPHB3,GNG10
Wnt/Ca+ pathway	2.47	0.121	-1.134	PLCD1,FZD4,PLCG1,PLCL1,CREB5,FZD7,PRKCA
FGF Signaling	2.46	0.1	-1	PIK3R3,PIK3C2B,FGF2,HGF,PLCG1,AKT3,FGF11,CREB5,PRKCA
Phospholipase C Signaling	2.45	0.0708	-0.535	PLCG1,CREB5,RHOH,GNG10,PLCD1,RRAS2,RHOB,GRAP2,ITPR3,MRAS,PRKCE,ARHGEF18,ARHGEF3,ADCY8,RALGDS,ITGA4,PRKCA
Dermatan Sulfate Biosynthesis	2.43	0.119	#NUM!	CHST1,XYLT2,CHST7,XYLT1,CHSY1,NDST1,DSE
Ceramide Signaling	2.36	0.0968	0.333	PIK3R3,S1PR4,PIK3C2B,RRAS2,S1PR2,PPM1L,S1PR1,MRAS,AKT3
CREB Signaling in Neurons	2.36	0.0757	-3.051	PIK3C2B,PLCG1,CREB5,GNG10,PLCD1,PIK3R3,RRAS2,ITPR3,MRAS,PRKCE,AKT3,ADCY8,PLCL1,PRKCA
Synaptic Long Term Depression	2.36	0.0816	-1.155	PLBD1,PLCD1,RRAS2,IGF1,PPM1L,ITPR3,MRAS,PLCG1,PRKCE,PLCL1,PLA2G7,PRKCA
PI3K Signaling in B Lymphocytes	2.32	0.0846	-1.508	PLCD1,RRAS2,C3,CD40,CD180,VAV3,ITPR3,MRAS,PLCG1,AKT3,PLCL1
Aldosterone Signaling in Epithelial Cells	2.31	0.0774	-3.162	HSPB3,PIK3R3,PLCD1,PIK3C2B,SGK1,SLC12A2,ITPR3,PLCG1,PRKCE,PLCL1,DNAJB14,PRKCA,HSPA12A
14-3-3-mediated Signaling	2.29	0.084	-3.162	PIK3R3,PLCD1,PIK3C2B,RRAS2,TUBA1A,MRAS,PLCG1,AKT3,PRKCE,PLCL1,PRKCA
Nitric Oxide Signaling in the Cardiovascular System	2.29	0.0885	-1.897	PIK3R3,PIK3C2B,PDE2A,PDE1B,ITPR3,AKT3,PRKCE,PDGFC,CACNA1A,PRKCA
Regulation of the Epithelial-Mesenchymal Transition Pathway	2.28	0.0741	#NUM!	ETS1,PIK3C2B,JAG2,FGF2,PIK3R3,NOTCH4,RRAS2,FZD4,HGF,MRAS,AKT3,FGF11,JAG1,FZD7
Graft-versus-Host Disease Signaling	2.26	0.125	#NUM!	HLA-DOA,HLA-DQA1,IL1B,IL6,HLA-DQB1,HLA-DRB5
Endothelin-1 Signaling	2.26	0.0737	-2.138	PIK3C2B,PLCG1,PLA2G7,PLCD1,PIK3R3,PLBD1,RRAS2,EDN1,ITPR3,MRAS,PRKCE,ADCY8,PLCL1,PRKCA
Gap Junction Signaling	2.25	0.076	#NUM!	PIK3C2B,PLCG1,PLCD1,PIK3R3,RRAS2,TUBA1A,ITPR3,MRAS,PRKCE,AKT3,ADCY8,PLCL1,PRKCA
Erythropoietin Signaling	2.21	0.0988	#NUM!	PIK3R3,PIK3C2B,RRAS2,MRAS,PLCG1,AKT3,PRKCE,PRKCA
Role of Osteoblasts, Osteoclasts and Chondrocytes in Rheumatoid Arthritis	2.21	0.0687	#NUM!	PIK3C2B,MMP14,BMP2,LRP6,IL6,TNFRSF11A,GSN,ITGB3,PIK3R3,FZD4,IGF1,RUNX2,CSF1,AKT3,IL1B,FZD7
B Cell Development	2.21	0.143	#NUM!	HLA-DOA,CD40,HLA-DQA1,HLA-DQB1,HLA-DRB5
Germ Cell-Sertoli Cell Junction Signaling	2.2	0.0751	#NUM!	PIK3R3,MAP3K9,PIK3C2B,TUBA1A,RRAS2,RHOB,MRAS,AFDN,GSN,IQGAP1,RHOH,ACTN1,NECTIN2
Thrombopoietin Signaling	2.2	0.108	-2.646	PIK3R3,PIK3C2B,RRAS2,MRAS,PLCG1,PRKCE,PRKCA
Production of Nitric Oxide and Reactive Oxygen Species in Macrophages	2.18	0.0722	-1.069	PIK3R3,APOE,MAP3K9,PIK3C2B,RHOB,APOC4,PPM1L,CYBB,PLCG1,AKT3,PRKCE,APOC2,RHOH,PRKCA
Cardiac Hypertrophy Signaling	2.16	0.0678	-2.84	PIK3C2B,MAP3K9,MAPKAPK3,PLCG1,IL6,RHOH,CACNA1A,GNG10,PLCD1,PIK3R3,RRAS2,RHOB,IGF1,MRAS,ADCY8,PLCL1
Renal Cell Carcinoma Signaling	2.15	0.0964	-1.89	ETS1,PIK3R3,PIK3C2B,RRAS2,HGF,MRAS,TGFA,AKT3
Fc Epsilon RI Signaling	2.13	0.084	-2.333	PIK3R3,PIK3C2B,RRAS2,GRAP2,VAV3,MRAS,PLCG1,AKT3,PRKCE,PRKCA
Synaptic Long Term Potentiation	2.09	0.0826	-2.53	PLCD1,RRAS2,ITPR3,MRAS,PLCG1,PRKCE,ADCY8,PLCL1,CREB5,PRKCA
VEGF Signaling	2.08	0.0874	-1.667	PIK3R3,PIK3C2B,RRAS2,MRAS,PLCG1,AKT3,PDGFC,ACTN1,PRKCA
Natural Killer Cell Signaling	2.06	0.082	#NUM!	PIK3R3,PIK3C2B,RRAS2,VAV3,MRAS,PLCG1,AKT3,PRKCE,SH2D1B,PRKCA
CCR5 Signaling in Macrophages	2.06	0.101	#NUM!	CCL4,CD4,MRAS,PLCG1,PRKCE,GNG10,PRKCA
Gαq Signaling	2.05	0.0745	-3.317	PIK3R3,PIK3C2B,RGS18,RHOB,ITPR3,MRAS,PLCG1,AKT3,PRKCE,RHOH,GNG10,PRKCA
α-Adrenergic Signaling	2.03	0.092	-2.646	RRAS2,ITPR3,MRAS,PLCG1,PRKCE,ADCY8,GNG10,PRKCA
Myc Mediated Apoptosis Signaling	2.02	0.1	#NUM!	CDKN2A,PIK3R3,PIK3C2B,RRAS2,IGF1,MRAS,AKT3
Breast Cancer Regulation by Stathmin1	2.02	0.069	#NUM!	PIK3R3,PIK3C2B,TUBA1A,RRAS2,CDKN1A,ITPR3,PPM1L,MRAS,PRKCE,ARHGEF18,ARHGEF3,ADCY8,PRKCA,GNG10
Dopamine-DARPP32 Feedback in cAMP Signaling	2.01	0.0736	-2.887	PLCD1,KCNJ10,PPM1L,ITPR3,KCNJ9,PLCG1,PRKCE,ADCY8,PLCL1,CREB5,CACNA1A,PRKCA
G Beta Gamma Signaling	2	0.0909	-2.121	RRAS2,KCNJ9,MRAS,PLCG1,AKT3,PRKCE,GNG10,PRKCA
Ovarian Cancer Signaling	2	0.0764	#NUM!	CDKN2A,PIK3R3,PIK3C2B,FZD4,RRAS2,EDN1,CD44,MRAS,AKT3,PDGFC,FZD7
ErbB4 Signaling	1.96	0.0972	-2.646	PIK3R3,PIK3C2B,RRAS2,MRAS,PLCG1,PRKCE,PRKCA
Role of NFAT in Regulation of the Immune Response	1.95	0.0699	-0.905	PIK3C2B,HLA-DOA,CD4,HLA-DQA1,PLCG1,HLA-DQB1,GNG10,PIK3R3,RRAS2,ITPR3,MRAS,AKT3,HLA-DRB5
T Helper Cell Differentiation	1.93	0.0959	#NUM!	IL2RG,HLA-DOA,CD40,HLA-DQA1,IL6,HLA-DQB1,HLA-DRB5
Chondroitin Sulfate Biosynthesis	1.9	0.105	#NUM!	CHST1,XYLT2,CHST7,XYLT1,CHSY1,NDST1
Osteoarthritis Pathway	1.9	0.0667	2.111	S1PR2,FGF2,BMP2,SMAD7,SDC4,CREB5,PDGFC,FZD4,RUNX2,ANXA5,IL1B,JAG1,FZD7,ITGA4
p53 Signaling	1.88	0.0811	0.707	CDKN2A,PIK3R3,PIK3C2B,CCND2,THBS1,CDKN1A,AKT3,SERPINE2,DRAM1
Telomerase Signaling	1.88	0.0811	-1.414	ETS1,PIK3R3,PIK3C2B,IL2RG,RRAS2,CDKN1A,PPM1L,MRAS,AKT3
Intrinsic Prothrombin Activation Pathway	1.87	0.119	0	F9,PROS1,F13A1,THBD,KLK8
Neurotrophin/TRK Signaling	1.84	0.0921	-1.134	PIK3R3,PIK3C2B,RRAS2,SPRY1,MRAS,PLCG1,CREB5
Paxillin Signaling	1.83	0.0796	-1.633	ITGAE,PIK3R3,PIK3C2B,RRAS2,MRAS,ITGAL,ACTN1,ITGB3,ITGA4
HMGB1 Signaling	1.81	0.0752	-1.897	PIK3R3,PIK3C2B,VCAM1,RRAS2,RHOB,MRAS,IL1B,AKT3,IL6,RHOH
Estrogen-Dependent Breast Cancer Signaling	1.81	0.0909	-1.134	PIK3R3,PIK3C2B,RRAS2,IGF1,MRAS,AKT3,CREB5
Extrinsic Prothrombin Activation Pathway	1.81	0.188	#NUM!	PROS1,F13A1,THBD
Role of IL-17F in Allergic Inflammatory Airway Diseases	1.79	0.114	0	CCL4,IGF1,IL1B,IL6,CREB5
Neuropathic Pain Signaling In Dorsal Horn Neurons	1.78	0.0783	-2.333	PIK3R3,PLCD1,PIK3C2B,ITPR3,PLCG1,PRKCE,KCNQ3,PLCL1,PRKCA
TR/RXR Activation	1.74	0.0816	#NUM!	PIK3R3,RXRG,PIK3C2B,SLC16A3,LDLR,COL6A3,AKT3,THRSP
ErbB Signaling	1.74	0.0816	#NUM!	PIK3R3,PIK3C2B,RRAS2,MRAS,TGFA,PLCG1,PRKCE,PRKCA
Sertoli Cell-Sertoli Cell Junction Signaling	1.73	0.0674	#NUM!	SPTBN1,MAP3K9,RRAS2,TUBA1A,JAM3,MRAS,JAM2,AFDN,AKT3,ACTN1,ITGA4,NECTIN2
Triacylglycerol Biosynthesis	1.71	0.109	#NUM!	LPCAT3,PLPP3,LPCAT4,PLPPR2,Plpp1
FAK Signaling	1.71	0.0808	#NUM!	PIK3R3,PIK3C2B,RRAS2,MRAS,PLCG1,AKT3,TNS1,ITGA4
Autoimmune Thyroid Disease Signaling	1.68	0.106	#NUM!	HLA-DOA,CD40,HLA-DQA1,HLA-DQB1,HLA-DRB5
NGF Signaling	1.68	0.075	-2.333	PIK3R3,MAP3K9,PIK3C2B,RRAS2,MRAS,PLCG1,TRIO,AKT3,CREB5
IL-2 Signaling	1.67	0.0938	-1.633	PIK3R3,PIK3C2B,IL2RG,RRAS2,MRAS,AKT3
Glycoaminoglycan-protein Linkage Region Biosynthesis	1.67	0.286	#NUM!	XYLT2,XYLT1
Cholecystokinin/Gastrin-mediated Signaling	1.67	0.0792	-2.121	RRAS2,RHOB,ITPR3,MRAS,IL1B,PRKCE,RHOH,PRKCA
PAK Signaling	1.67	0.0792	-1.134	PIK3R3,PIK3C2B,RRAS2,ARHGAP10,MRAS,EPHB3,PDGFC,ITGA4
Differential Regulation of Cytokine Production in Macrophages and T Helper Cells by IL-17A and IL-17F	1.66	0.167	#NUM!	CCL4,IL1B,IL6
IL-3 Signaling	1.65	0.0843	-2.646	PIK3R3,PIK3C2B,RRAS2,MRAS,AKT3,PRKCE,PRKCA
Prolactin Signaling	1.65	0.0843	-2.646	PIK3R3,PIK3C2B,RRAS2,MRAS,PLCG1,PRKCE,PRKCA
JAK/Stat Signaling	1.65	0.0843	-1.89	PIK3R3,PIK3C2B,RRAS2,CDKN1A,MRAS,AKT3,IL6
Renin-Angiotensin Signaling	1.63	0.0738	-3	PIK3R3,PIK3C2B,RRAS2,ITPR3,MRAS,PLCG1,PRKCE,ADCY8,PRKCA
Cancer Drug Resistance By Drug Efflux	1.61	0.102	#NUM!	PIK3R3,RRAS2,ABCG2,MRAS,AKT3
Eicosanoid Signaling	1.59	0.0896	#NUM!	PLBD1,LTC4S,FPR2,PLA2G7,CYSLTR2,PTGER4
Leptin Signaling in Obesity	1.57	0.0814	#NUM!	PIK3R3,PLCD1,PIK3C2B,PLCG1,AKT3,ADCY8,PLCL1
EGF Signaling	1.56	0.0882	-2.449	PIK3R3,PIK3C2B,ITPR3,PLCG1,AKT3,PRKCA
UVA-Induced MAPK Signaling	1.56	0.0755	-2.828	PIK3R3,PLCD1,PIK3C2B,RRAS2,MRAS,PLCG1,PLCL1,PRKCA
FXR/RXR Activation	1.55	0.0714	#NUM!	APOE,MLXIPL,C3,CYP27A1,APOC4,IL1B,AKT3,APOC2,PLTP
Tryptophan Degradation to 2-amino-3-carboxymuconate Semialdehyde	1.55	0.25	#NUM!	HAAO,KYNU
Phagosome Maturation	1.53	0.0676	#NUM!	CTSV,TUBA1A,ATP6V0A2,RAB7B,CYBB,ATP6V1G3,CTSE,ATP6V1G2,HLA-DRB5,CTSF
Coagulation System	1.52	0.114	1	F9,PROS1,F13A1,THBD
Caveolar-mediated Endocytosis Signaling	1.48	0.0845	#NUM!	ITGAE,ITSN1,ITGAL,ITGB3,ITGA4,PRKCA
Chemokine Signaling	1.48	0.0845	-1.633	CCL4,RRAS2,CXCR4,MRAS,PLCG1,PRKCA
PDGF Signaling	1.48	0.0778	-1.89	PIK3R3,PIK3C2B,RRAS2,MRAS,PLCG1,PDGFC,PRKCA
Glutamine Biosynthesis I	1.47	1	#NUM!	GLUL
D-mannose Degradation	1.47	1	#NUM!	MPI
RhoGDI Signaling	1.47	0.0636	0.632	ARHGAP5,RHOB,EZR,CD44,MRAS,ARHGEF18,ARHGEF3,RHOH,ITGA4,GNG10,PRKCA
Cellular Effects of Sildenafil (Viagra)	1.46	0.0687	#NUM!	PLCD1,PDE2A,PDE1B,ITPR3,PLCG1,KCNQ3,ADCY8,PLCL1,CACNA1A
Role of MAPK Signaling in the Pathogenesis of Influenza	1.45	0.0833	#NUM!	PLBD1,RRAS2,MRAS,AKT3,PLA2G7,PRKCA
GM-CSF Signaling	1.43	0.0822	-1.633	ETS1,PIK3R3,PIK3C2B,RRAS2,MRAS,AKT3
Notch Signaling	1.41	0.105	0	NOTCH4,JAG2,NUMB,JAG1
ERK/MAPK Signaling	1.4	0.0603	-1.732	HSPB3,ETS1,PIK3R3,PIK3C2B,RRAS2,PPM1L,MRAS,PLCG1,PRKCE,CREB5,ITGA4,PRKCA
Actin Nucleation by ARP-WASP Complex	1.39	0.0893	-1.342	RRAS2,RHOB,MRAS,RHOH,ITGA4
cAMP-mediated signaling	1.38	0.0583	0.277	PDE2A,RGS18,FPR2,GABBR1,CREB5,FPR1,GABBR2,PDE7B,PDE1B,S1PR1,ADCY8,HCAR2,PTGER4
Antiproliferative Role of Somatostatin Receptor 2	1.38	0.08	-1.342	PIK3R3,PIK3C2B,RRAS2,CDKN1A,MRAS,GNG10
mTOR Signaling	1.38	0.0597	-2.53	PIK3R3,PIK3C2B,RRAS2,RHOB,RPS23,PPM1L,MRAS,AKT3,PRKCE,PDGFC,RHOH,PRKCA
Salvage Pathways of Pyrimidine Ribonucleotides	1.37	0.0737	#NUM!	MAP3K9,AK1,NME4,APOBEC1,SGK1,GRK6,PRKCE
Regulation of Cellular Mechanics by Calpain Protease	1.36	0.0877	#NUM!	RRAS2,EZR,MRAS,ACTN1,ITGA4
GDNF Family Ligand-Receptor Interactions	1.35	0.0789	-2.236	PIK3R3,PIK3C2B,RRAS2,ITPR3,MRAS,PLCG1
Prostate Cancer Signaling	1.35	0.0729	#NUM!	PIK3R3,PIK3C2B,RRAS2,CDKN1A,MRAS,AKT3,CREB5
CDP-diacylglycerol Biosynthesis I	1.33	0.125	#NUM!	LPCAT3,CDS1,LPCAT4
Melanocyte Development and Pigmentation Signaling	1.33	0.0722	-1.89	PIK3R3,PIK3C2B,RRAS2,MRAS,PLCG1,ADCY8,CREB5
Pancreatic Adenocarcinoma Signaling	1.32	0.0678	-0.816	CDKN2A,PIK3R3,PIK3C2B,CDKN1A,TGFA,AKT3,PDGFC,RALGDS
VDR/RXR Activation	1.31	0.0769	#NUM!	RXRG,RUNX2,CDKN1A,PRKCE,THBD,PRKCA
Aryl Hydrocarbon Receptor Signaling	1.31	0.0643	0.816	HSPB3,CDKN2A,RXRG,MGST1,CCND2,CDKN1A,IL1B,IL6,AHR
PTEN Signaling	1.3	0.0672	0.378	PIK3R3,MAGI1,RRAS2,CDKN1A,MRAS,AKT3,TNFRSF11A,ITGA4
CTLA4 Signaling in Cytotoxic T Lymphocytes	1.29	0.0707	#NUM!	PIK3R3,PIK3C2B,GRAP2,PPM1L,PLCG1,AKT3,PTPN22
Role of NANOG in Mammalian Embryonic Stem Cell Pluripotency	1.25	0.0656	-2.236	PIK3R3,PIK3C2B,FZD4,RRAS2,BMP2,MRAS,AKT3,FZD7
Phosphatidylglycerol Biosynthesis II (Non-plastidic)	1.25	0.115	#NUM!	LPCAT3,CDS1,LPCAT4
Role of Hypercytokinemia/hyperchemokinemia in the Pathogenesis of Influenza	1.24	0.093	#NUM!	CCR1,CCL4,IL1B,IL6
UVC-Induced MAPK Signaling	1.24	0.093	-2	RRAS2,MRAS,PRKCE,PRKCA
Phospholipases	1.23	0.0806	#NUM!	PLBD1,PLCD1,PLCG1,PLCL1,PLA2G7
B Cell Receptor Signaling	1.22	0.0579	-0.905	ETS1,RAP2B,PIK3R3,MAP3K9,PIK3C2B,RRAS2,VAV3,PAG1,MRAS,AKT3,CREB5
eNOS Signaling	1.22	0.0595	-2.333	PIK3R3,PIK3C2B,ITPR3,LPAR5,PLCG1,AKT3,PRKCE,ADCY8,PDGFC,PRKCA
IL-12 Signaling and Production in Macrophages	1.21	0.0616	#NUM!	PIK3R3,APOE,PIK3C2B,CD40,APOC4,AKT3,PRKCE,APOC2,PRKCA
Growth Hormone Signaling	1.2	0.0723	-2.236	PIK3R3,PIK3C2B,IGF1,PLCG1,PRKCE,PRKCA
Chronic Myeloid Leukemia Signaling	1.2	0.0673	#NUM!	CDKN2A,PIK3R3,PIK3C2B,RRAS2,CDKN1A,MRAS,AKT3
Xenobiotic Metabolism Signaling	1.18	0.0523	#NUM!	PIK3C2B,MAP3K9,MGST1,CHST7,IL6,PIK3R3,CHST1,RRAS2,PPM1L,MRAS,PRKCE,IL1B,NDST1,AHR,PRKCA
Endometrial Cancer Signaling	1.18	0.0781	#NUM!	PIK3R3,PIK3C2B,RRAS2,MRAS,AKT3
IL-17 Signaling	1.16	0.0706	#NUM!	PIK3R3,PIK3C2B,RRAS2,MRAS,AKT3,IL6
FLT3 Signaling in Hematopoietic Progenitor Cells	1.16	0.0706	-1.633	PIK3R3,PIK3C2B,RRAS2,MRAS,AKT3,CREB5
Mouse Embryonic Stem Cell Pluripotency	1.16	0.066	-1.89	PIK3R3,PIK3C2B,FZD4,RRAS2,MRAS,AKT3,FZD7
IGF-1 Signaling	1.16	0.066	-1.633	PIK3R3,PIK3C2B,RRAS2,IGF1,MRAS,AKT3,CYR61
Dermatan Sulfate Biosynthesis (Late Stages)	1.16	0.087	#NUM!	CHST1,CHST7,NDST1,DSE
IL-6 Signaling	1.15	0.0625	-2.121	HSPB3,PIK3R3,PIK3C2B,RRAS2,MRAS,IL1B,AKT3,IL6
ILK Signaling	1.15	0.0561	-1.265	PIK3R3,PIK3C2B,RHOB,BMP2,PPM1L,AKT3,CREB5,PDGFC,RHOH,ACTN1,ITGB3
GNRH Signaling	1.14	0.062	-2.121	MAP3K9,RRAS2,ITPR3,MRAS,PRKCE,ADCY8,CREB5,PRKCA
LPS-stimulated MAPK Signaling	1.12	0.069	-2.449	PIK3R3,PIK3C2B,RRAS2,MRAS,PRKCE,PRKCA
TGF-β Signaling	1.12	0.069	0.447	RUNX3,RRAS2,RUNX2,BMP2,MRAS,SMAD7
CCR3 Signaling in Eosinophils	1.12	0.0615	#NUM!	PIK3R3,PIK3C2B,RRAS2,ITPR3,MRAS,PRKCE,GNG10,PRKCA
Lymphotoxin β Receptor Signaling	1.11	0.0746	-1.342	PIK3R3,PIK3C2B,VCAM1,LTB,AKT3
Gαs Signaling	1.11	0.0642	0	ADD3,MRAS,ADCY8,CREB5,HCAR2,PTGER4,GNG10
Primary Immunodeficiency Signaling	1.1	0.0833	#NUM!	IL2RG,DCLRE1C,CD40,CD4
Relaxin Signaling	1.1	0.0584	-2.236	PIK3R3,PIK3C2B,PDE2A,PDE7B,PDE1B,MRAS,AKT3,ADCY8,GNG10
Signaling by Rho Family GTPases	1.09	0.0524	-0.577	PIK3R3,MAP3K9,PIK3C2B,RHOB,EZR,CYBB,MRAS,ARHGEF18,ARHGEF3,IQGAP1,RHOH,ITGA4,GNG10
Amyotrophic Lateral Sclerosis Signaling	1.08	0.0631	#NUM!	PIK3R3,PIK3C2B,IGF1,AKT3,GLUL,PDGFC,CACNA1A
Chondroitin Sulfate Biosynthesis (Late Stages)	1.08	0.0816	#NUM!	CHST1,CHST7,CHSY1,NDST1
Agrin Interactions at Neuromuscular Junction	1.07	0.0725	-0.447	RRAS2,MRAS,ITGAL,ITGB3,ITGA4
GABA Receptor Signaling	1.07	0.0725	#NUM!	GABBR2,MRAS,GABBR1,KCNQ3,ADCY8
PPARα/RXRα Activation	1.06	0.0556	1.265	PLCD1,RRAS2,CD36,MRAS,PLCG1,IL1B,IL6,ADCY8,PLCL1,PRKCA
Regulation of eIF4 and p70S6K Signaling	1.06	0.0573	-1.134	PIK3R3,PIK3C2B,RRAS2,RPS23,PPM1L,MRAS,AKT3,AGO4,ITGA4
NAD biosynthesis II (from tryptophan)	1.04	0.133	#NUM!	HAAO,KYNU
Factors Promoting Cardiogenesis in Vertebrates	1.03	0.0652	#NUM!	FZD4,BMP2,LRP6,PRKCE,FZD7,PRKCA
Role of JAK1 and JAK3 in γc Cytokine Signaling	1.03	0.0704	#NUM!	PIK3R3,PIK3C2B,IL2RG,RRAS2,MRAS
G Protein Signaling Mediated by Tubby	1.03	0.0938	#NUM!	MRAS,PLCG1,GNG10
Cardiac β-adrenergic Signaling	1.02	0.0584	-1.134	PDE2A,PDE7B,PPM1L,PDE1B,MRAS,ADCY8,CACNA1A,GNG10
Melatonin Signaling	1.01	0.0694	-2.236	PLCD1,PLCG1,PRKCE,PLCL1,PRKCA
Docosahexaenoic Acid (DHA) Signaling	1	0.0769	#NUM!	PIK3R3,PIK3C2B,IL1B,AKT3
GPCR-Mediated Integration of Enteroendocrine Signaling Exemplified by an L Cell	0.992	0.0685	#NUM!	PLCD1,ITPR3,PLCG1,ADCY8,PLCL1
FcγRIIB Signaling in B Lymphocytes	0.979	0.0755	-2	PIK3R3,PIK3C2B,RRAS2,MRAS
Semaphorin Signaling in Neurons	0.979	0.0755	#NUM!	PLXNA1,RHOB,RHOH,NRP1
Triacylglycerol Degradation	0.979	0.0755	#NUM!	ABHD6,DAGLA,MGLL,NDST1
STAT3 Pathway	0.973	0.0676	-0.447	MAP3K9,RRAS2,CDKN1A,MRAS,TNFRSF11A
Inhibition of Angiogenesis by TSP1	0.969	0.0882	#NUM!	THBS1,CD36,AKT3
RAR Activation	0.945	0.0526	#NUM!	PIK3R3,RXRG,BMP2,SMAD7,AKT3,PRKCE,SORBS3,ADCY8,ZBTB16,PRKCA
BMP signaling pathway	0.936	0.0658	-0.447	RRAS2,RUNX2,BMP2,MRAS,SMAD7
CDK5 Signaling	0.92	0.0606	-2.449	RRAS2,PPM1L,MRAS,ADCY8,CACNA1A,CDK5R1
Interferon Signaling	0.913	0.0833	#NUM!	OAS1,IFITM2,IFNAR1
Acute Phase Response Signaling	0.902	0.0529	0	PIK3R3,RRAS2,C3,MRAS,IL1B,AKT3,CP,IL6,C2
Huntington's Disease Signaling	0.902	0.0494	-1.897	PIK3R3,PIK3C2B,IGF1,SGK1,AKT3,PRKCE,HIP1,STX1A,CREB5,CDK5R1,GNG10,PRKCA
Angiopoietin Signaling	0.901	0.0641	#NUM!	PIK3R3,PIK3C2B,RRAS2,MRAS,AKT3
Pentose Phosphate Pathway (Oxidative Branch)	0.889	0.25	#NUM!	H6PD
Heme Degradation	0.889	0.25	#NUM!	BLVRB
Spermine and Spermidine Degradation I	0.889	0.25	#NUM!	PAOX
Phenylethylamine Degradation I	0.889	0.25	#NUM!	ALDH2
Protein Kinase A Signaling	0.889	0.0455	-1.5	HIST1H1C,PDE2A,TNNI3,PLCG1,CREB5,PTPRM,GNG10,PLCD1,ADD3,PDE7B,PDE1B,ITPR3,PRKCE,DUSP18,ADCY8,PLCL1,PTPN22,PRKCA
Complement System	0.887	0.0811	#NUM!	C3,CFH,C2
Wnt/β-catenin Signaling	0.88	0.0523	0.447	CDKN2A,FZD4,LRP6,PPM1L,CD44,TLE3,TLE1,AKT3,FZD7
PI3K/AKT Signaling	0.876	0.056	0.378	PIK3R3,RRAS2,CDKN1A,PPM1L,MRAS,AKT3,ITGA4
RANK Signaling in Osteoclasts	0.875	0.0588	-0.816	PIK3R3,MAP3K9,PIK3C2B,AKT3,TNFRSF11A,GSN
GADD45 Signaling	0.871	0.105	#NUM!	CCND2,CDKN1A
Regulation of IL-2 Expression in Activated and Anergic T Lymphocytes	0.868	0.0625	#NUM!	RRAS2,CARD11,VAV3,MRAS,PLCG1
Nur77 Signaling in T Lymphocytes	0.854	0.0678	#NUM!	HLA-DOA,HLA-DQA1,HLA-DQB1,HLA-DRB5
tRNA Splicing	0.838	0.0769	#NUM!	PDE2A,PDE7B,PDE1B
Inhibition of Matrix Metalloproteases	0.838	0.0769	#NUM!	MMP23B,MMP14,RECK
Heparan Sulfate Biosynthesis	0.836	0.061	#NUM!	CHST1,XYLT2,CHST7,XYLT1,NDST1
Ephrin A Signaling	0.835	0.0667	#NUM!	PIK3R3,PIK3C2B,VAV3,EPHA2
Thyroid Cancer Signaling	0.814	0.075	#NUM!	RXRG,RRAS2,MRAS
Allograft Rejection Signaling	0.805	0.0595	#NUM!	HLA-DOA,CD40,HLA-DQA1,HLA-DQB1,HLA-DRB5
Gα12/13 Signaling	0.801	0.0534	-1.89	PIK3R3,PIK3C2B,RRAS2,VAV3,MRAS,LPAR5,AKT3
Inflammasome pathway	0.8	0.0952	#NUM!	IL1B,NLRC4
Protein Citrullination	0.8	0.2	#NUM!	PADI2
Creatine-phosphate Biosynthesis	0.8	0.2	#NUM!	CKB
Serine Biosynthesis	0.8	0.2	#NUM!	PSAT1
α-tocopherol Degradation	0.8	0.2	#NUM!	CYP4F2
Citrulline-Nitric Oxide Cycle	0.8	0.2	#NUM!	ASS1
autophagy	0.799	0.0645	#NUM!	CTSV,ATG4C,CTSE,CTSF
Antioxidant Action of Vitamin C	0.793	0.0556	0.447	SLC2A5,PLBD1,PLCD1,PLCG1,PLCL1,PLA2G7
CNTF Signaling	0.781	0.0635	-2	PIK3R3,PIK3C2B,RRAS2,MRAS
PEDF Signaling	0.761	0.0575	-2.236	PIK3R3,PIK3C2B,RRAS2,MRAS,AKT3
Corticotropin Releasing Hormone Signaling	0.755	0.0541	-1.342	ITPR3,PLCG1,PRKCE,ADCY8,CREB5,PRKCA
Pyrimidine Ribonucleotides Interconversion	0.748	0.0698	#NUM!	AK1,NME4,ENTPD4
Role of p14/p19ARF in Tumor Suppression	0.748	0.0698	#NUM!	CDKN2A,PIK3R3,PIK3C2B
ERK5 Signaling	0.748	0.0615	-1	RRAS2,SGK1,MRAS,CREB5
Pyridoxal 5'-phosphate Salvage Pathway	0.748	0.0615	#NUM!	MAP3K9,SGK1,GRK6,PRKCE
PCP pathway	0.748	0.0615	#NUM!	FZD4,EFNB1,SDC4,FZD7
Differential Regulation of Cytokine Production in Intestinal Epithelial Cells by IL-17A and IL-17F	0.738	0.087	#NUM!	CCL4,IL1B
Pyrimidine Deoxyribonucleotides De Novo Biosynthesis I	0.738	0.087	#NUM!	AK1,NME4
UVB-Induced MAPK Signaling	0.731	0.0606	#NUM!	PIK3R3,PIK3C2B,PRKCE,PRKCA
Arginine Biosynthesis IV	0.728	0.167	#NUM!	ASS1
Pyruvate Fermentation to Lactate	0.728	0.167	#NUM!	LDHB
Urea Cycle	0.728	0.167	#NUM!	ASS1
Chondroitin and Dermatan Biosynthesis	0.728	0.167	#NUM!	CHSY1
GDP-mannose Biosynthesis	0.728	0.167	#NUM!	MPI
Apoptosis Signaling	0.72	0.0556	2.236	RRAS2,MRAS,PLCG1,PRKCE,PRKCA
Tryptophan Degradation III (Eukaryotic)	0.71	0.0833	#NUM!	HAAO,KYNU
IL-9 Signaling	0.708	0.0667	#NUM!	PIK3R3,PIK3C2B,IL2RG
Pyrimidine Ribonucleotides De Novo Biosynthesis	0.708	0.0667	#NUM!	AK1,NME4,ENTPD4
OX40 Signaling Pathway	0.706	0.0549	#NUM!	HLA-DOA,CD4,HLA-DQA1,HLA-DQB1,HLA-DRB5
IL-10 Signaling	0.685	0.058	#NUM!	CCR1,BLVRB,IL1B,IL6
ErbB2-ErbB3 Signaling	0.685	0.058	-2	PIK3R3,PIK3C2B,RRAS2,MRAS
Remodeling of Epithelial Adherens Junctions	0.685	0.058	#NUM!	TUBA1A,HGF,IQGAP1,ACTN1
Acute Myeloid Leukemia Signaling	0.681	0.0538	-2.236	PIK3R3,PIK3C2B,RRAS2,MRAS,AKT3
Hematopoiesis from Pluripotent Stem Cells	0.671	0.0638	#NUM!	CSF1,CD4,IL6
Superpathway of Serine and Glycine Biosynthesis I	0.668	0.143	#NUM!	PSAT1
Ceramide Degradation	0.668	0.143	#NUM!	NAAA
LPS/IL-1 Mediated Inhibition of RXR Function	0.658	0.0452	-1	CHST1,APOE,MGST1,CHST7,APOC4,IL1B,FABP5,APOC2,PLTP,NDST1
MSP-RON Signaling Pathway	0.642	0.0556	#NUM!	PIK3R3,PIK3C2B,CSF1,KLK8
D-myo-inositol (1,4,5)-Trisphosphate Biosynthesis	0.633	0.0741	#NUM!	PLCD1,PLCG1
Systemic Lupus Erythematosus Signaling	0.628	0.0444	#NUM!	PIK3R3,PIK3C2B,RRAS2,CD40,CD72,MRAS,PLCG1,IL1B,AKT3,IL6
Salvage Pathways of Pyrimidine Deoxyribonucleotides	0.617	0.125	#NUM!	TK1
RhoA Signaling	0.61	0.0484	1	ARHGAP5,PLXNA1,IGF1,NRP2,EZR,LPAR5
Amyloid Processing	0.603	0.0588	#NUM!	AKT3,PRKCE,CDK5R1
Toll-like Receptor Signaling	0.589	0.0526	#NUM!	TLR8,IL1B,IRAK3,TLR3
Sphingosine and Sphingosine-1-phosphate Metabolism	0.573	0.111	#NUM!	NAAA
Type II Diabetes Mellitus Signaling	0.571	0.0469	-1.633	PIK3R3,PIK3C2B,CD36,AKT3,PRKCE,PRKCA
Cyclins and Cell Cycle Regulation	0.564	0.0513	2	CDKN2A,CCND2,CDKN1A,PPM1L
IL-17A Signaling in Airway Cells	0.564	0.0513	-2	PIK3R3,PIK3C2B,AKT3,IL6
SAPK/JNK Signaling	0.556	0.0481	-2.236	PIK3R3,MAP3K9,PIK3C2B,RRAS2,MRAS
Role of PI3K/AKT Signaling in the Pathogenesis of Influenza	0.552	0.0506	-1	PIK3R3,PIK3C2B,AKT3,IFNAR1
Calcium Transport I	0.535	0.1	#NUM!	ANXA5
Pentose Phosphate Pathway	0.535	0.1	#NUM!	H6PD
Pregnenolone Biosynthesis	0.535	0.1	#NUM!	MICAL3
Hepatic Cholestasis	0.522	0.0438	#NUM!	CYP27A1,IL1B,PRKCE,IRAK3,IL6,ADCY8,PRKCA
Adipogenesis pathway	0.518	0.0448	#NUM!	CDKN2A,FZD4,EGR2,FGF2,BMP2,FZD7
D-myo-inositol-5-phosphate Metabolism	0.514	0.0435	#NUM!	PLCD1,PDCD1,PLCG1,PPM1F,EYA4,PTPRM,PTPN22
Oncostatin M Signaling	0.493	0.0588	#NUM!	RRAS2,MRAS
Type I Diabetes Mellitus Signaling	0.489	0.045	#NUM!	HLA-DOA,HLA-DQA1,IL1B,HLA-DQB1,HLA-DRB5
Small Cell Lung Cancer Signaling	0.486	0.0471	#NUM!	PIK3R3,RXRG,PIK3C2B,AKT3
NRF2-mediated Oxidative Stress Response	0.478	0.0415	-2	PIK3R3,PIK3C2B,MGST1,RRAS2,MRAS,PRKCE,DNAJB14,PRKCA
Tight Junction Signaling	0.47	0.0419	#NUM!	TIAM1,JAM3,PPM1L,JAM2,AFDN,AKT3,NECTIN2
Cdc42 Signaling	0.47	0.0419	#NUM!	IQGAP2,HLA-DOA,HLA-DQA1,HLA-DQB1,IQGAP1,HLA-DRB5,ITGA4
Hematopoiesis from Multipotent Stem Cells	0.469	0.0833	#NUM!	CSF1
Insulin Receptor Signaling	0.462	0.0426	-2.449	PIK3R3,PIK3C2B,RRAS2,SGK1,MRAS,AKT3
Activation of IRF by Cytosolic Pattern Recognition Receptors	0.442	0.0476	#NUM!	CD40,IL6,IFNAR1
Oleate Biosynthesis II (Animals)	0.442	0.0769	#NUM!	UFSP1
NAD Phosphorylation and Dephosphorylation	0.442	0.0769	#NUM!	Acp5
Bile Acid Biosynthesis, Neutral Pathway	0.442	0.0769	#NUM!	CYP27A1
Guanosine Nucleotides Degradation III	0.442	0.0769	#NUM!	XDH
Histidine Degradation VI	0.442	0.0769	#NUM!	MICAL3
Hereditary Breast Cancer Signaling	0.439	0.0417	#NUM!	PIK3R3,PIK3C2B,RRAS2,CDKN1A,MRAS,AKT3
Regulation of Actin-based Motility by Rho	0.438	0.0444	#NUM!	RHOB,GSN,RHOH,ITGA4
Cell Cycle: G1/S Checkpoint Regulation	0.431	0.0469	#NUM!	CDKN2A,CCND2,CDKN1A
p38 MAPK Signaling	0.422	0.042	1.342	HSPB3,MAPKAPK3,IL1B,IRAK3,CREB5
IL-1 Signaling	0.42	0.0435	#NUM!	MRAS,IRAK3,ADCY8,GNG10
DNA Double-Strand Break Repair by Non-Homologous End Joining	0.416	0.0714	#NUM!	DCLRE1C
Superpathway of Citrulline Metabolism	0.416	0.0714	#NUM!	ASS1
Leukotriene Biosynthesis	0.416	0.0714	#NUM!	LTC4S
Urate Biosynthesis/Inosine 5'-phosphate Degradation	0.416	0.0714	#NUM!	XDH
Phenylalanine Degradation IV (Mammalian, via Side Chain)	0.416	0.0714	#NUM!	ALDH2
Colanic Acid Building Blocks Biosynthesis	0.416	0.0714	#NUM!	MPI
AMPK Signaling	0.415	0.0394	-0.816	PIK3R3,PIK3C2B,AK1,CDKN1A,PPM1L,MRAS,AKT3,CREB5
Superpathway of Inositol Phosphate Compounds	0.399	0.0385	#NUM!	PIK3R3,PLCD1,PIK3C2B,PDCD1,PLCG1,PPM1F,EYA4,PTPRM,PTPN22
PPAR Signaling	0.394	0.0421	0	RRAS2,MRAS,IL1B,PDGFC
nNOS Signaling in Skeletal Muscle Cells	0.393	0.0667	#NUM!	SNTA1
Role of PKR in Interferon Induction and Antiviral Response	0.39	0.0488	#NUM!	TLR3,RNASEL
Mechanisms of Viral Exit from Host Cells	0.39	0.0488	#NUM!	PRKCE,PRKCA
Gustation Pathway	0.378	0.04	#NUM!	PDE2A,PDE7B,PDE1B,ITPR3,ADCY8
Basal Cell Carcinoma Signaling	0.353	0.0417	#NUM!	FZD4,BMP2,FZD7
Ubiquinol-10 Biosynthesis (Eukaryotic)	0.353	0.0588	#NUM!	MICAL3
Adenosine Nucleotides Degradation II	0.353	0.0588	#NUM!	XDH
Heparan Sulfate Biosynthesis (Late Stages)	0.328	0.04	#NUM!	CHST1,CHST7,NDST1
nNOS Signaling in Neurons	0.322	0.0426	#NUM!	PRKCE,PRKCA
Histamine Degradation	0.318	0.0526	#NUM!	ALDH2
DNA damage-induced 14-3-3σ Signaling	0.318	0.0526	#NUM!	AKT3
Role of Wnt/GSK-3β Signaling in the Pathogenesis of Influenza	0.312	0.039	#NUM!	FZD4,IFNAR1,FZD7
Dopamine Receptor Signaling	0.312	0.039	#NUM!	PPM1L,NCS1,ADCY8
Cardiomyocyte Differentiation via BMP Receptors	0.302	0.05	#NUM!	BMP2
Granzyme A Signaling	0.302	0.05	#NUM!	HIST1H1C
Purine Nucleotides Degradation II (Aerobic)	0.302	0.05	#NUM!	XDH
Cell Cycle: G2/M DNA Damage Checkpoint Regulation	0.302	0.0408	#NUM!	CDKN2A,CDKN1A
CD40 Signaling	0.297	0.038	#NUM!	PIK3R3,PIK3C2B,CD40
ATM Signaling	0.29	0.0375	#NUM!	CDKN1A,RBBP8,CREB5
3-phosphoinositide Biosynthesis	0.288	0.0352	#NUM!	PIK3R3,PIK3C2B,PDCD1,PPM1F,EYA4,PTPRM,PTPN22
Glucocorticoid Receptor Signaling	0.288	0.0347	#NUM!	PIK3R3,PIK3C2B,VCAM1,RRAS2,SGK1,CDKN1A,MRAS,IL1B,AKT3,IL6
Maturity Onset Diabetes of Young (MODY) Signaling	0.288	0.0476	#NUM!	CACNA1A
Oxidative Ethanol Degradation III	0.288	0.0476	#NUM!	ALDH2
Androgen Signaling	0.282	0.036	#NUM!	MRAS,PRKCE,GNG10,PRKCA
Fatty Acid α-oxidation	0.274	0.0455	#NUM!	ALDH2
D-myo-inositol (1,4,5,6)-Tetrakisphosphate Biosynthesis	0.271	0.035	#NUM!	PDCD1,PPM1F,EYA4,PTPRM,PTPN22
D-myo-inositol (3,4,5,6)-tetrakisphosphate Biosynthesis	0.271	0.035	#NUM!	PDCD1,PPM1F,EYA4,PTPRM,PTPN22
Role of Lipids/Lipid Rafts in the Pathogenesis of Influenza	0.261	0.0435	#NUM!	IFNAR1
Putrescine Degradation III	0.261	0.0435	#NUM!	ALDH2
Role of Cytokines in Mediating Communication between Immune Cells	0.259	0.037	#NUM!	IL1B,IL6
Role of CHK Proteins in Cell Cycle Checkpoint Control	0.251	0.0364	#NUM!	CDKN1A,PPM1L
IL-22 Signaling	0.249	0.0417	#NUM!	AKT3
Tumoricidal Function of Hepatic Natural Killer Cells	0.249	0.0417	#NUM!	ITGAL
Role of JAK1, JAK2 and TYK2 in Interferon Signaling	0.249	0.0417	#NUM!	IFNAR1
Estrogen-mediated S-phase Entry	0.249	0.0417	#NUM!	CDKN1A
Glutathione Redox Reactions I	0.249	0.0417	#NUM!	MGST1
HIPPO signaling	0.244	0.0345	#NUM!	PPM1L,CD44,FRMD6
Role of JAK family kinases in IL-6-type Cytokine Signaling	0.238	0.04	#NUM!	IL6
Tryptophan Degradation X (Mammalian, via Tryptamine)	0.238	0.04	#NUM!	ALDH2
Ethanol Degradation IV	0.238	0.04	#NUM!	ALDH2
Glutamate Receptor Signaling	0.236	0.0351	#NUM!	SLC1A3,GLUL
NAD Salvage Pathway II	0.227	0.0385	#NUM!	Acp5
IL-15 Production	0.208	0.0357	#NUM!	IL6

## Sheet: Sheet1
Upstream Regulator	Expr Fold Change	Molecule Type	Predicted Activation State	Activation z-score	p-value of overlap	Target molecules in dataset	Mechanistic Network
IRF7		transcription regulator	Activated	4.042	5.46e-05	CD40,CD69,FAM26F,IFI16,IFI44,Ifi47,IFITM2,LILRA5,Ms4a4b (includes others),OAS1,OAS2,OASL,Oasl2,RTP4,TLR8,TNFAIP8,USP18	162 (14)
lipopolysaccharide		chemical drug	Activated	3.451	2.33e-22	ADGRE1,AHR,ALDH2,ANXA5,APOC2,APOE,ARHGEF3,ARVCF,ASS1,BMP2,C3,CACNA1A,Ccl2,CCL4,Ccl9,CCND2,CCR1,CD300LD,CD300LF,CD36,CD38,CD4,CD40,CD44,CD69,CD74,CD9,CDK5R1,CDKN1A,CEACAM1,CH25H,CHST7,CLEC7A,CLIC4,CP,CSF1,CTSV,CXCL14,CXCL16,CXCR3,CXCR4,CYBB,CYP27A1,CYP4F2,CYR61,DRAM1,EDN1,EFNB2,EGR2,EGR3,ERF,FABP5,FGF2,FPR1,FPR2,FSCN1,GEM,GPR84,GSN,H2-Q5,HCAR2,HGF,HLA-DQA1,HLA-DQB1,IFI16,IFI44,Ifi47,IFITM2,IGF1,Ii…	294 (16)
Interferon alpha		group	Activated	3.26	6.11e-09	ADAM19,ANXA5,AXL,Bst2,C3,CCND2,CCR1,CD38,CD40,CD69,CDKN1A,CEACAM1,CH25H,CXCR3,IFI16,IFI44,IFITM2,IFNAR1,IFNLR1,IL1B,IL6,ITGA4,LARGE1,LILRB4,OAS1,OAS2,PRKCE,RNASEL,RTP4,SIGLEC1,SLC1A5,SLFN12L,Slfn2,SLFN5,SPRY1,STAP1,TLR3,TLR8,USP18,VCAM1,ZNRF3	219 (16)
poly rI:rC-RNA		biologic drug	Activated	3.186	3.67e-13	ATP6V0A2,AXL,Bst2,C2,C3,Ccl2,CCL4,CD36,CD40,CD44,CD69,CD74,CEACAM1,Clec2d (includes others),CLEC7A,CXCR3,CXCR4,CYP4F2,EDN1,EZR,FGF2,FPR1,IFI16,IGF1,Iigp1,IL1B,IL2RG,IL6,IQGAP2,KYNU,LTB,MRAS,MSR1,NLRC5,OAS1,OAS2,OASL,Oasl2,PLCG1,SDC4,SLAMF1,SLC46A1,SLFN12L,Sp100,ST8SIA4,THBS1,TLR3,TRIM25,VCAM1	196 (18)
MAP4K4		kinase	Activated	3.162	0.00609	ACADS,ATP6V0A2,CHSY1,GLUL,H6PD,LDHB,MGLL,MLXIPL,MPI,ST3GAL2
IRF3		transcription regulator	Activated	2.855	7.93e-08	Bst2,Ccl2,CCL4,CD40,CD69,CLIC4,CXCR3,FAM26F,IFI16,IFI44,Ifi47,IL1B,IL6,LAG3,Ms4a4b (includes others),NECTIN2,NLRC5,OAS1,OAS2,OASL,Oasl2,SORL1,TLR3,USP18	166 (14)
THRA		ligand-dependent nuclear receptor	Activated	2.717	0.00121	Ccl2,CD44,CDKN1A,DOCK9,ENG,IFI16,IGF1,IL6,KCNJ10,LDLR,THRSP,TK1	262 (27)
salmonella minnesota R595 lipopolysaccharides		chemical - endogenous non-mammalian	Activated	2.707	1.54e-10	AXL,Ccl2,CCL4,CD38,CH25H,FPR1,FPR2,HLA-DQA1,IL1B,IL6,JAG1,MDFIC,Ms4a4b (includes others),OASL,Plpp1,PSTPIP2,SLFN12L,Slfn2,SLFN5,TFEC,TSC22D1,VCAM1	156 (16)
CD44	2.311	other	Activated	2.664	3.87e-10	ABCG2,ADGRE1,Ccl2,CCL4,CCND2,CD36,CD44,CD69,CDKN1A,CLEC7A,CXCR3,EMILIN1,IFITM2,IL1B,IL6,IRAK3,ITGA4,LGALS1,MMP14,PECAM1,PLPP3,PTP4A3,SDC4,THBS1,TIAM1,TLR8,TNFRSF11A,VCAM1	163 (15)
PRL		cytokine	Activated	2.597	0.000548	ABCG2,ANXA5,CD40,CD69,CDKN1A,CTSV,GMPR,GPNMB,IFI44,IL6,MGST1,MMP14,OAS1,OAS2,PDIA5,PLCD1,PROX1,SPARC,TRIM25,USP18,XDH	212 (19)
LDL		complex	Activated	2.522	3.48e-07	APOE,AXL,BMP2,C3,Ccl2,CCL4,CD36,CD40,CDKN1A,CDKN2A,CYBB,EGR3,IGF1,IL1B,IL6,IRAK3,ITGB3,LDLR,mir-146,MMP14,MSR1,PECAM1,PLIN2,SIGLEC1,VCAM1,YES1	223 (16)
MYD88		other	Activated	2.47	2.18e-09	C3,Ccl2,CCL4,CD38,CD40,CD44,CH25H,CLEC10A,CLIC4,CYR61,FPR1,FPR2,IGF1,IL1B,IL6,ITGA4,JAG1,MMP14,MRC1,Ms4a4b (includes others),MSR1,OASL,PLCG1,Plpp1,PSTPIP2,SLC16A3,TFEC,TSC22D1,USP18,VCAM1,Vnn3	221 (17)
HOXC6		transcription regulator	Activated	2.449	0.003	GAS2L3,SIPA1L1,SLC1A3,SLC44A1,TNFAIP8,VCAM1
IFNG		cytokine	Activated	2.435	1.1e-22	ADGRG1,AHR,ASS1,Bst2,C2,C3,Ccl2,CCL4,CCND2,CCR1,CD36,CD38,CD4,CD40,CD44,CD72,CD74,CDK5R1,CDKN1A,CDKN2A,CEACAM1,CH25H,CHST7,CHST8,CLEC10A,CLEC7A,CLIC4,CP,CSF1,CTSV,CXCL16,CXCR3,CXCR4,CYBB,CYP27A1,CYSLTR2,EDN1,EFNB2,EGR2,EGR3,FABP5,FAM26F,FGF2,FGL2,FPR2,Gbp8,GLUL,GMPR,Gvin1 (includes others),H6PD,HAAO,HCAR2,HIP1,HLA-DOA,HLA-DQA1,HLA-DQB1,HLA-DRB5,IFI16,IFI44,Ifi47,IFITM2,IGF1,Iigp1,IL1B,IL6,ITGA4,I…	243 (17)
hexachlorobenzene		chemical toxicant	Activated	2.433	0.0135	CD44,CP,GPNMB,MRC1,Ms4a6b,RFTN1
BGN		other	Activated	2.414	0.00013	BMP2,IL1B,LRP6,MMP14,PLTP,RUNX2	218 (19)
TMEM173		other	Activated	2.412	8.05e-05	GAS7,IFI16,IFI44,IL1B,IL6,OAS1,OASL,USP18	179 (18)
STAT1		transcription regulator	Activated	2.392	6.64e-14	ALPK1,APOC2,APOE,AXL,C3,Ccl2,CCL4,CCND2,CD40,CDKN1A,CEACAM1,CH25H,CXCR3,CYSLTR2,EDN1,FAM26F,FGF2,FGL2,HLA-DQA1,HLA-DRB5,IFI16,Ifi47,IFITM2,IGF1,IL1B,IL6,NLRC5,OAS1,OAS2,OASL,PDGFC,PECAM1,PF4,PRKCE,RTP4,SLFN12L,Slfn2,SLFN5,SMAD7,SMAGP,TLR3,TLR8,USP18,Wfdc17	225 (18)
TGM2		enzyme	Activated	2.354	1.12e-06	C3,CD300C,CD36,CD74,CD93,CEACAM1,GIMAP6,HIP1,IL1B,IL6,ITGB3,LILRA5,LRRK2,NLRC4,OAS1,OAS2,OASL,OLFM4,RTKN2,RUNX2,SLAMF7,SLC16A1,SLFN5,THBS1	196 (21)
E. coli B4 lipopolysaccharide		chemical toxicant	Activated	2.245	1.09e-08	Ccl2,CCL4,CD38,CD40,Csprs (includes others),CYP27A1,F13A1,FGL2,FPR1,FPR2,GLIPR1,GPNMB,HGF,IFI16,Iigp1,IL1B,IL6,IRAK3,LILRB4,MDFIC,MRC1,Oasl2,PDCD1,PROS1,RAB7B,RTP4,SLC14A1,Slfn2,ST3GAL1,USP18,VCAM1	181 (17)
PARP9		enzyme	Activated	2.236	0.000374	CD74,HLA-DQA1,HLA-DQB1,IFI44,OAS2
lithium chloride		chemical drug	Activated	2.228	0.0034	AHR,ASS1,BMP2,CD4,CD44,CDKN1A,FSCN1,PLIN2,POSTN,TNNI3	229 (19)
CXCL8		cytokine	Activated	2.219	0.0472	CD44,CD69,CD74,IL1B,ITGAL,VCAM1
ZBTB16	2.017	transcription regulator	Activated	2.215	2.75e-06	BMP2,Ccl2,CD180,CD34,CD44,CD74,CDKN1A,EGR2,F13A1,GP9,IL6,ITGB3,PF4,RUNX2,RUNX3,TMEM176B,ZBTB16	154 (16)
22(R)-hydroxycholesterol		chemical - endogenous mammalian	Activated	2.209	0.00749	APOC2,APOC4,APOE,LDLR,PLTP	190 (14)
cholecalciferol		chemical - endogenous mammalian	Activated	2.138	1.35e-05	Acp5,ADGRG1,CD38,CD40,CSF1,EDN1,F13A1,FAM20C,GAS7,IGF1,MYO6,RUNX2,RUNX3,SERPINB8,SLC26A11	199 (18)
vancomycin		biologic drug	Activated	2.138	0.00963	ADAMTS1,C3,CD44,CP,GPNMB,MRC1,Ms4a6b,RFTN1
ITGB1		transmembrane receptor	Activated	2.132	0.0103	APOE,CDKN1A,CDKN2A,IL1B,IL6,ITGB3,LRP6,THBS1
Ifn		group	Activated	2.118	2.53e-08	ADAMTS1,CD40,CD44,CD69,CFH,CH25H,CXCR3,EDN1,HGF,IFI16,IFNAR1,IGF1,ITGA4,OAS2,OASL,PECAM1,RNASEL,TLR3,XDH	194 (19)
AKT1		kinase	Activated	2.114	5.69e-05	ASS1,BMP2,CCND2,CD4,CD40,CD69,CD74,CDKN1A,CTSV,CXCR4,EZR,FABP5,FGF2,IL6,LDHB,MMP14,MSR1,RAMP1,RHOB,SEMA6D,SORT1,THBS1,TK1	203 (18)
TO-901317		chemical reagent	Activated	2.107	1.36e-05	Acp5,ALDH2,Apoc1,APOC2,APOC4,APOE,ASS1,C3,Ccl2,Ccl9,CFH,FABP5,IGF1,IL1B,IL6,LDLR,LTC4S,MGLL,MLXIPL,PLTP,RAI14,THRSP	139 (14)
SMARCA4		transcription regulator	Activated	2.099	0.0012	ADGRG1,AHR,ALDH2,ANTXR2,BIN1,CCR1,CD44,CD74,CDKN1A,CDKN2A,CP,CSF1,CXCR3,CXCR4,EFNB1,EVA1A,IFI16,IFITM2,IGF1,IL1B,IL6,KCNQ3,KHDRBS3,LGALS1,NRP1,NRP2,PGM2L1,PLIN2,PLPP3,RAB27A,RAMP1,SERPINB8,SERPINE2,ST3GAL1,TMEM204,TNFAIP8	251 (21)
GW3965		chemical reagent	Activated	2.06	8.01e-06	Apoc1,APOE,Ccl2,CCL4,HCAR2,IL1B,IL6,LDLR,MLXIPL,PLIN2,PLTP,THRSP	152 (13)
oleic acid		chemical - endogenous mammalian	Activated	2.06	0.000118	APOE,Ccl2,CD36,CYP4F2,EDN1,IGF1,IL6,LDLR,MLXIPL,PLIN2,PLIN3,THRSP,VCAM1	195 (18)
COL18A1		other	Activated	2.054	1.11e-05	CD34,EDN1,EFNB2,ETS1,FGF2,HGF,IL6,ITGB3,NRP1,PECAM1,THBS1,TNFRSF21,TUBA1A	227 (22)
Ifnar		group	Activated	2.039	9.8e-10	AXL,Bst2,C3,Ccl2,CD40,CD74,IFI16,IL1B,IL6,ITGA4,NLRC5,OAS1,OAS2,OASL,Sp100,TLR3,USP18,VCAM1	209 (15)
PAF1		other	Activated	2	0.0263	IFI44,Meis1,OAS2,OASL,SDC4
NEDD9	2.157	other	Activated	2	0.041	AOAH,BMP2,MMP14,PLIN2
phenacetin		chemical drug	Activated	2	0.0559	CD44,CP,MRC1,RFTN1
lomustine		chemical drug	Activated	2	0.179	CD44,CP,GPNMB,RFTN1
edratide		biologic drug	Inhibited	-2	6.83e-06	CD44,EGR2,EGR3,ITGAL
glutathione		chemical - endogenous mammalian	Inhibited	-2	0.0135	ASS1,Ccl2,CDKN1A,IL1B,IL6,VCAM1
ZNF106		other	Inhibited	-2	0.0643	C3,GPNMB,LGALS1,PMP22
IL10RA		transmembrane receptor	Inhibited	-2.011	6.35e-20	ADD3,AKT3,ALDH2,APOC2,ASS1,BMP2,C3,CD300LF,CD34,CD36,CD40,CD69,CLEC12A,COL14A1,CTSE,CYFIP2,CYR61,DRAM1,EDN1,F13A1,FABP5,FAM26F,Gbp8,GPR171,HCAR2,HEPACAM2,HGF,IFI16,Ifi47,Iigp1,IL1B,IL2RG,IL6,LTC4S,NLRC5,P3H2,PDCD1,PDE2A,PF4,PMP22,POSTN,REPS2,RGS18,S1PR1,SIRPB1,SLC16A3,SPARC,TFEC,TNNI3,WWP1	149 (7)
THRB		ligand-dependent nuclear receptor	Inhibited	-2.025	0.0024	ACHE,AKT3,Ccl2,CCND2,CCR1,CXCR4,ENG,FZD4,FZD7,GSN,IL6,LDLR,MLXIPL,RUNX2,TGFBI,THRSP	178 (20)
PROC		peptidase	Inhibited	-2.136	0.00477	Ccl2,IL1B,IL6,THBD,THBS1,VCAM1	165 (17)
PTPN6		phosphatase	Inhibited	-2.155	0.00204	CD44,CDKN2A,CYBB,ETS1,IL1B,IL6	164 (20)
folic acid		chemical - endogenous mammalian	Inhibited	-2.183	0.0224	ABCG2,Ccl2,CDKN1A,PECAM1,VCAM1
hemin		chemical - endogenous mammalian	Inhibited	-2.186	0.0198	Ccl2,CDKN1A,CYBB,IGF1,mir-146,THBD
PP1		chemical - kinase inhibitor	Inhibited	-2.194	0.00942	CCND2,CXCL16,CXCR4,IL1B,VCAM1	176 (20)
HOXC8		transcription regulator	Inhibited	-2.236	0.00389	ADAM19,ASS1,Ccl2,PMP22,SLC16A3
EBF1		transcription regulator	Inhibited	-2.373	0.298	AKT3,Ccl9,IL6,PIK3R3,POSTN,TLR3
thapsigargin		chemical toxicant	Inhibited	-2.409	5.9e-05	ABCG2,CDKN1A,CP,CREB3L2,EDN1,EGR2,ETS1,Gm4836 (includes others),IGF1,IL1B,IL6,ITGA4,PDCD1,SGK1,THRSP,TMEM100,VCAM1	195 (20)
RUNX3	6.266	transcription regulator	Inhibited	-2.412	0.00219	CD4,CDKN1A,IL1B,ITGAE,ITGAL,JAG1,ST3GAL5	36 (3)
TRAF2		enzyme	Inhibited	-2.414	0.0638	CCR1,CDKN2A,IL6,LILRB4,PLBD1,TK1
ASCL1		transcription regulator	Inhibited	-2.425	0.0983	CDK5R1,CDKN1A,EPHA2,EPHB3,PROX1,SALL3
PLAG1		transcription regulator	Inhibited	-2.433	0.0114	CD300C,CHST1,EFNB1,PTP4A3,SRPK3,STX1A
morphine		chemical drug	Inhibited	-2.445	0.102	CDKN1A,CYBB,IL1B,IL6,KCNAB2,KCNJ9,SPARC,THBS1
LIPE		enzyme	Inhibited	-2.449	5.2e-06	CD36,CD74,CP,EDN1,HLA-DQA1,MSR1,PLIN2,POSTN,RAMP1,RUNX2,RXRG,SDC4,SMAD7,ST3GAL5,ST8SIA4,THRSP	107 (10)
NGF		growth factor	Inhibited	-2.485	0.0121	ACHE,CCL4,CD40,CDK5R1,CDKN1A,CDKN2A,EGR2,LDLR,S1PR2,SORT1,TRIO,TRPV4,YES1
NQO1		enzyme	Inhibited	-2.63	0.000235	Ccl9,CCR1,CDKN1A,CXCR3,CXCR4,FPR1,VCAM1	194 (16)
MAPK1		kinase	Inhibited	-2.769	9.21e-06	APOE,CCL4,CD69,CDK5R1,CDKN1A,CHST7,DAB2,DSE,EGR2,F9,GRAMD1B,IFI16,IFI44,IL1B,IL6,ITGB3,LAG3,LGALS1,NRP1,OAS1,OAS2,OASL,OSBPL3,PROS1,TLR3,TM4SF5,TRIM25,TSKU,USP18	247 (20)
hydrocortisone		chemical - endogenous mammalian	Inhibited	-3.081	1.57e-05	ACHE,CCND2,CD40,CXCR4,EZR,FGF2,GABBR2,GLUL,H6PD,HGF,IGF1,IL1B,IL6,NOTCH4,PROX1,STX1A	259 (18)
SOCS1		other	Inhibited	-3.101	3.34e-08	Ccl2,CD40,CD44,CD69,CXCR3,Gvin1 (includes others),IFI16,IFI44,Ifi47,IFNAR1,Iigp1,IL1B,IL6,OAS1,OAS2,Oasl2,RALGDS,TLR3,VCAM1	211 (17)
ACKR2		g-protein coupled receptor	Inhibited	-3.162	3.36e-07	IFI16,IFI44,Ifi47,Iigp1,IL1B,OAS1,OAS2,OASL,Oasl2,USP18
TRIM24		transcription regulator	Inhibited	-3.44	2.85e-05	Bst2,FAM110B,FAM26F,GLUL,IFI44,Ifi47,Iigp1,Ms4a4b (includes others),OAS1,OASL,RTP4,TGFBI,USP18	128 (7)

## Sheet: Sheet2
© 2000-2017 QIAGEN. All rights reserved.
Categories	Diseases or Functions Annotation	p-Value	Predicted Activation State	Activation z-score	Molecules	# Molecules
Cellular Movement	migration of cells	1.94e-35		0.606	ABHD6,ADAM19,ADAM33,ADAMTS1,ADARB1,ADGRG1,AFDN,AHR,AKT3,AMOTL1,ANXA5,APOE,ARHGAP5,ARHGEF39,ASB2,ASPH,AXL,BCAR3,BMP2,C2,C3,Ccl2,CCL27,CCL4,Ccl9,CCR1,CD300LF,CD34,CD36,CD38,CD4,CD40,CD44,CD69,CD72,CD74,CD9,CD93,CDK5R1,CDKN1A,CDKN2A,CEACAM1,CFH,CHN2,CHP2,CHST1,CLEC7A,CLIC4,CSF1,CTSE,CTSV,CXCL14,CXCL16,CXCR3,CXCR4,CXXC5,CYBB,CYR61,CYSLTR2,DAB2,DACH1,DSE,EBF3,ECSCR,EDN1,EFNB1,EFNB2,EGR2,EGR3,ENG,EPHA2…	224
Cellular Movement	cell movement	5.17e-35		0.849	ABHD6,ACTN1,ADAM19,ADAM33,ADAMTS1,ADARB1,ADGRG1,AFDN,AHR,AKT3,ALDH2,AMOTL1,ANXA5,APOE,ARHGAP19,ARHGAP5,ARHGEF39,ASB2,ASPH,AXL,BCAR3,BIN2,BMP2,C2,C3,Ccl2,CCL27,CCL4,Ccl9,CCR1,CD300LF,CD34,CD36,CD38,CD4,CD40,CD44,CD69,CD72,CD74,CD9,CD93,CDK5R1,CDKN1A,CDKN2A,CEACAM1,CFH,CHN2,CHP2,CHST1,CLEC7A,CLIC4,CSF1,CTSE,CTSV,CXCL14,CXCL16,CXCR3,CXCR4,CXXC5,CYBB,CYR61,CYSLTR2,DAB2,DACH1,DRAM1,DSE,EBF3,ECSCR,EDN1…	241
Cellular Movement	cell movement of blood cells	5.6e-32		1.204	AHR,ANXA5,APOE,ASB2,BMP2,C2,C3,Ccl2,CCL27,CCL4,Ccl9,CCR1,CD300LF,CD34,CD36,CD38,CD4,CD40,CD44,CD69,CD72,CD74,CD9,CD93,CDKN1A,CEACAM1,CFH,CHST1,CLEC7A,CSF1,CTSE,CTSV,CXCL14,CXCL16,CXCR3,CXCR4,CYBB,CYR61,CYSLTR2,EDN1,EFNB1,EFNB2,EGR2,ENG,EPHA2,EPS8,ETS1,EZR,F13A1,FABP5,FGF2,FGR,FPR1,FPR2,GRK6,GSN,HCAR2,HGF,IFNAR1,IGF1,IL1B,IL6,ITGA4,ITGAE,ITGAL,ITGB3,JAM2,JAM3,KCNA3,LAG3,LDLR,LGALS1,LRRK2,LTB,LTC4S…	133
Cellular Movement, Immune Cell Trafficking	leukocyte migration	7e-32		1.214	AHR,ANXA5,APOE,ASB2,BMP2,C2,C3,Ccl2,CCL27,CCL4,Ccl9,CCR1,CD300LF,CD34,CD36,CD38,CD4,CD40,CD44,CD69,CD72,CD74,CD9,CD93,CDKN1A,CEACAM1,CFH,CHST1,CLEC7A,CSF1,CTSE,CTSV,CXCL14,CXCL16,CXCR3,CXCR4,CYBB,CYR61,CYSLTR2,EDN1,EFNB1,EFNB2,EGR2,ENG,EPHA2,EPS8,ETS1,EZR,F13A1,FABP5,FGF2,FGR,FPR1,FPR2,GRK6,GSN,HCAR2,HGF,IFNAR1,IGF1,IL1B,IL6,ITGA4,ITGAE,ITGAL,ITGB3,JAM2,JAM3,KCNA3,LAG3,LDLR,LGALS1,LRRK2,LTB,LTC4S…	132
Cellular Movement, Hematological System Development and Function, Immune Cell Trafficking	cell movement of leukocytes	2.74e-30		0.981	APOE,ASB2,C2,C3,Ccl2,CCL27,CCL4,Ccl9,CCR1,CD300LF,CD36,CD38,CD4,CD40,CD44,CD69,CD72,CD74,CD9,CD93,CDKN1A,CEACAM1,CFH,CHST1,CSF1,CTSE,CTSV,CXCL14,CXCL16,CXCR3,CXCR4,CYBB,CYR61,CYSLTR2,EDN1,EFNB1,EFNB2,EGR2,ENG,EPHA2,EPS8,ETS1,EZR,FABP5,FGR,FPR1,FPR2,GRK6,GSN,HCAR2,HGF,IFNAR1,IL1B,IL6,ITGA4,ITGAE,ITGAL,ITGB3,JAM2,JAM3,KCNA3,LAG3,LDLR,LGALS1,LRRK2,LTB,LTC4S,mir-146,MMP14,MPP1,MS4A4A,MSR1,NAAA,NDST1,…	120
Hematological System Development and Function, Tissue Morphology	quantity of blood cells	1.65e-29		-0.581	ABCG2,ACHE,ADD3,AHR,AKT3,ALDH2,APOBEC1,APOE,AXL,Bst2,C3,CACNA1A,CARD11,Ccl2,CCL4,Ccl9,CCND2,CCR1,CD180,CD300LF,CD34,CD36,CD38,CD4,CD40,CD44,CD69,CD72,CD74,CD9,CDKN1A,CDKN2A,CFH,CHST1,CLEC10A,CLEC7A,CLIC4,Cmah,CSF1,CTSE,CTSV,CXCL14,CXCL16,CXCR3,CXCR4,CYBB,CYP27A1,DCLRE1C,EFNB1,EFNB2,EGR2,EGR3,EPS15,ETS1,F13A1,FABP5,FAM26F,FPR1,FPR2,GALNT3,GAPT,GRAP,GRAP2,GRK6,GSN,HELLS,HGF,HLA-DQA1,HLA-DQB1,HOXB3,…	140
Hematological System Development and Function, Tissue Morphology	quantity of leukocytes	8.2e-28		-0.921	ABCG2,ACHE,AHR,AKT3,ALDH2,APOBEC1,APOE,AXL,Bst2,C3,CACNA1A,CARD11,Ccl2,CCL4,Ccl9,CCR1,CD180,CD300LF,CD34,CD36,CD38,CD4,CD40,CD44,CD69,CD72,CD74,CDKN1A,CDKN2A,CFH,CHST1,CLEC10A,CLEC7A,CLIC4,Cmah,CSF1,CTSE,CTSV,CXCL14,CXCL16,CXCR3,CXCR4,CYBB,CYP27A1,DCLRE1C,EFNB1,EFNB2,EGR2,EGR3,EPS15,ETS1,F13A1,FABP5,FAM26F,FPR1,FPR2,GALNT3,GAPT,GRAP,GRAP2,GRK6,GSN,HELLS,HGF,HLA-DQA1,HLA-DQB1,IFNAR1,IGF1,IL1B,IL2R…	127
Tissue Morphology	quantity of cells	1.48e-26		-1.039	ABCG2,ACHE,ADAMTS1,ADD3,AHR,AKT3,ALDH2,APOBEC1,APOE,ARSG,ATP8A2,AXL,BCAR3,BMP2,Bst2,C3,CACNA1A,CARD11,Ccl2,CCL4,Ccl9,CCND2,CCR1,CD180,CD300LF,CD34,CD36,CD38,CD4,CD40,CD44,CD69,CD72,CD74,CD9,CDK2AP1,CDK5R1,CDKN1A,CDKN2A,CFH,CHST1,CLEC10A,Clec2d (includes others),CLEC7A,CLIC4,CLSTN1,Cmah,CP,CREB3L2,CSF1,CTSE,CTSV,CXCL14,CXCL16,CXCR3,CXCR4,CYBB,CYP27A1,DACH1,DCLRE1C,EDN1,EFNB1,EFNB2,EGR2,EGR3,ENG,EP…	192
Lymphoid Tissue Structure and Development, Tissue Morphology	quantity of lymphatic system cells	6.71e-26		0.491	ABCG2,AHR,AKT3,APOBEC1,APOE,AXL,Bst2,C3,CARD11,Ccl2,CCL4,CCR1,CD180,CD300LF,CD34,CD36,CD38,CD4,CD40,CD44,CD69,CD72,CD74,CD9,CDKN1A,CDKN2A,CLEC10A,Cmah,CSF1,CTSE,CTSV,CXCL14,CXCL16,CXCR3,CXCR4,CYP27A1,DCLRE1C,EFNB1,EFNB2,EGR2,EGR3,EPS15,ETS1,FABP5,FAM26F,GAPT,GRAP,GRAP2,GRK6,HELLS,HGF,HLA-DQA1,HLA-DQB1,HOXB4,IFNAR1,IGF1,IL1B,IL2RG,IL6,ITGAE,ITGAL,JAG2,JAM2,LAG3,LDLR,LGALS1,LILRB4,LRP6,LTB,MAN2A1,M…	111
Cellular Movement, Hematological System Development and Function, Immune Cell Trafficking, Inflammatory Response	cell movement of phagocytes	4.95e-25		1.795	APOE,ASB2,C2,C3,Ccl2,CCL4,Ccl9,CCR1,CD300LF,CD36,CD38,CD4,CD40,CD44,CD69,CD72,CD74,CD9,CDKN1A,CEACAM1,CFH,CSF1,CTSE,CTSV,CXCL14,CXCR3,CXCR4,CYBB,CYR61,CYSLTR2,EDN1,EFNB1,ENG,EPS8,FGR,FPR1,FPR2,GRK6,GSN,HCAR2,HGF,IL1B,IL6,ITGA4,ITGAL,ITGB3,JAM3,LDLR,LGALS1,LRRK2,LTB,mir-146,MMP14,MPP1,MS4A4A,NAAA,NDST1,NLRC4,NRP2,PDCD1,PECAM1,PF4,PLA2G7,PLTP,PLXNC1,PLXND1,PRKCA,QPCT,RAB27A,RAMP1,RHOB,RIPOR2,RNASE2…	90
Immunological Disease	systemic autoimmune syndrome	2.25e-24		-1.064	ACHE,Acp5,ADARB1,ADCY8,AI504432,ALDH2,APOE,ARHGAP15,C130026I21Rik (includes others),C2,C3,Ccl2,CCL4,Ccl9,CCR1,CD180,CD300C,CD36,CD38,CD4,CD40,CD44,CD69,CD74,CEACAM1,CFH,CHST8,CLEC12A,CLEC6A,COL27A1,COL6A3,CSF1,CTSV,CXCL14,CXCL16,CXCR3,CXCR4,CYBB,EFNB1,EGR2,EGR3,ETS1,FAM26F,FGF2,FGL2,FPR2,GABBR1,Gbp8,GLUL,GPNMB,GPR65,GSN,HAAO,HLA-DOA,HLA-DQA1,HLA-DQB1,HLA-DRB5,IFI16,IFI44,Ifi47,IFNAR1,IGF1,Iigp1,I…	139
Hematological System Development and Function, Tissue Morphology	quantity of mononuclear leukocytes	2.54e-23		-0.562	ABCG2,AHR,AKT3,APOBEC1,APOE,AXL,Bst2,C3,CARD11,Ccl2,CCL4,CCR1,CD180,CD300LF,CD36,CD38,CD4,CD40,CD44,CD69,CD72,CD74,CDKN1A,CDKN2A,CLEC10A,Cmah,CSF1,CTSE,CTSV,CXCL14,CXCL16,CXCR3,CXCR4,CYP27A1,DCLRE1C,EFNB1,EFNB2,EGR2,EGR3,EPS15,ETS1,FABP5,FAM26F,GALNT3,GAPT,GRAP,GRAP2,GRK6,HELLS,HGF,HLA-DQA1,HLA-DQB1,IFNAR1,IGF1,IL2RG,IL6,ITGAE,ITGAL,ITGB3,JAG2,JAM3,LAG3,LDLR,LGALS1,LILRB4,LTB,MAN2A1,Meis1,mir-146…	104
Cellular Movement	chemotaxis	9.54e-23	Increased	2.84	ACTN1,APOE,AXL,BIN2,BMP2,C3,Ccl2,CCL27,CCL4,Ccl9,CCR1,CD36,CD38,CD4,CD40,CD44,CD69,CD72,CD74,CD9,CDKN1A,CEACAM1,CSF1,CTSE,CXCL14,CXCL16,CXCR3,CXCR4,CYBB,CYR61,EDN1,EFNB1,EFNB2,EGR3,ENG,EPHA2,FGF2,FGR,FPR1,FPR2,GRK6,GSN,HCAR2,HGF,IGF1,IL1B,IL6,ITGA4,ITGAL,ITGB3,JAG2,JAM3,LDLR,LGALS1,LRRK2,MMP14,MPP1,NDST1,NEDD9,NRP1,NRP2,PF4,PLA2G7,PLXNB3,PLXND1,PPM1F,PRKCA,PROX1,RHOB,RIPOR2,RNASE2,RYK,S1PR1,S1PR2…	86
Lymphoid Tissue Structure and Development, Tissue Morphology	quantity of lymphoid cells	2.19e-22		-0.13	ABCG2,AHR,AKT3,APOBEC1,APOE,AXL,Bst2,C3,CARD11,Ccl2,CCL4,CCR1,CD180,CD300LF,CD36,CD38,CD4,CD40,CD44,CD69,CD72,CD74,CDKN1A,CDKN2A,CLEC10A,Cmah,CSF1,CTSE,CTSV,CXCL14,CXCL16,CXCR3,CXCR4,CYP27A1,DCLRE1C,EFNB1,EFNB2,EGR2,EGR3,EPS15,ETS1,FABP5,FAM26F,GAPT,GRAP,GRAP2,GRK6,HELLS,HGF,HLA-DQA1,HLA-DQB1,IFNAR1,IGF1,IL1B,IL2RG,IL6,ITGAE,ITGAL,JAG2,LAG3,LDLR,LGALS1,LILRB4,LTB,MAN2A1,Meis1,mir-146,NEDD9,NLRC5,…	100
Cell-To-Cell Signaling and Interaction	activation of cells	2.93e-22	Increased	2.11	ACHE,AHR,APOE,ARHGAP5,AXL,BMP2,C3,CACNA1A,CARD11,Ccl2,CCL4,Ccl9,CD180,CD300LD,CD300LF,CD36,CD38,CD4,CD40,CD44,CD69,CD72,CD74,CD9,CD93,CDKN1A,CDKN2A,CEACAM1,CFH,CLEC12A,CLEC7A,Cmah,CSF1,CXCR4,CYBB,CYR61,CYSLTR2,DACH1,EDN1,EFNB2,EGR2,EGR3,ETS1,F13A1,FGF2,FPR1,FPR2,GP9,GPNMB,HGF,HLA-DOA,HLA-DQA1,HLA-DQB1,HOXB4,IFI16,IFNAR1,IGF1,IL1B,IL2RG,IL6,IQGAP1,IRAK3,ITGA4,ITGAL,ITGB3,KCNA3,KCNJ10,KCNMA1,LAG3,L…	121
Cellular Movement	cell movement of myeloid cells	3.17e-22		1.567	APOE,C2,C3,Ccl2,CCL4,CCR1,CD300LF,CD36,CD4,CD44,CD69,CD72,CD74,CD9,CDKN1A,CEACAM1,CFH,CSF1,CTSE,CTSV,CXCL14,CXCR3,CXCR4,CYBB,CYR61,CYSLTR2,EDN1,EFNB1,ENG,FGR,FPR1,FPR2,GRK6,GSN,HCAR2,HGF,IL1B,IL6,ITGA4,ITGAL,ITGB3,JAM3,LDLR,LGALS1,LRRK2,LTB,LTC4S,mir-146,MMP14,MPP1,MS4A4A,MSR1,NAAA,NDST1,NLRC4,OLFM4,PDCD1,PECAM1,PF4,PLA2G7,PLTP,PLXND1,PRKCA,QPCT,RAB27A,RHOB,RIPOR2,RUNX3,S1PR1,S1PR2,SELPLG,SGK1,SI…	85
Hematological System Development and Function, Lymphoid Tissue Structure and Development, Tissue Morphology	quantity of lymphocytes	6.13e-22		-0.281	ABCG2,AHR,AKT3,APOBEC1,APOE,AXL,Bst2,C3,CARD11,Ccl2,CCL4,CCR1,CD180,CD300LF,CD36,CD38,CD4,CD40,CD44,CD69,CD72,CD74,CDKN1A,CDKN2A,CLEC10A,Cmah,CSF1,CTSE,CTSV,CXCL14,CXCL16,CXCR3,CXCR4,CYP27A1,DCLRE1C,EFNB1,EFNB2,EGR2,EGR3,EPS15,ETS1,FABP5,FAM26F,GAPT,GRAP,GRAP2,GRK6,HELLS,HGF,HLA-DQA1,HLA-DQB1,IFNAR1,IGF1,IL2RG,IL6,ITGAE,ITGAL,JAG2,LAG3,LDLR,LGALS1,LILRB4,LTB,MAN2A1,Meis1,mir-146,NEDD9,NLRC5,NOTCH…	99
Cardiovascular System Development and Function, Organismal Development	vasculogenesis	8.43e-22		-0.145	ADAMTS1,AHR,APOE,ATP6V0A2,AXL,BMP2,C3,Ccl2,CD34,CD36,CD40,CD44,CD9,CDKN1A,CDKN2A,CEACAM1,CLIC4,CSF1,CXCL14,CXCR3,CXCR4,CXXC5,CYBB,CYP4F2,CYR61,DAB2,EDN1,EFNB1,EFNB2,EGR3,ENG,EPHA2,EPHB3,ETS1,FGF2,FPR2,FZD4,GEM,GRAP2,GRK6,GSN,HGF,HLA-DQB1,HOXB3,IFI16,IFNAR1,IGF1,IL1B,IL6,ITGA4,ITGB3,JAG1,JAM2,JAM3,KCNMA1,LGALS1,Meis1,mir-146,MMP14,MYO18B,MYOF,NDST1,NOTCH4,NRP1,NRP2,PDE2A,PDGFC,PECAM1,PF4,PIK3C2B,P…	104
Cellular Movement	homing of cells	8.75e-22	Increased	2.577	ACTN1,APOE,AXL,BIN2,BMP2,C3,Ccl2,CCL27,CCL4,Ccl9,CCR1,CD36,CD38,CD4,CD40,CD44,CD69,CD72,CD74,CD9,CDKN1A,CEACAM1,CSF1,CTSE,CXCL14,CXCL16,CXCR3,CXCR4,CYBB,CYR61,EDN1,EFNB1,EFNB2,EGR3,ENG,EPHA2,FGF2,FGR,FPR1,FPR2,GRK6,GSN,HCAR2,HGF,IGF1,IL1B,IL6,ITGA4,ITGAE,ITGAL,ITGB3,JAG2,JAM3,LDLR,LGALS1,LRRK2,MMP14,MPP1,NDST1,NEDD9,NRP1,NRP2,PF4,PLA2G7,PLXNB3,PLXND1,PPM1F,PRKCA,PROX1,RHOB,RIPOR2,RNASE2,RYK,S1PR1…	87
Cellular Movement, Hematological System Development and Function, Immune Cell Trafficking	cell movement of antigen presenting cells	5.46e-21		0.966	APOE,ASB2,C3,Ccl2,CCL4,Ccl9,CCR1,CD38,CD40,CD44,CD74,CDKN1A,CEACAM1,CSF1,CTSE,CXCL14,CXCR3,CXCR4,CYBB,CYR61,CYSLTR2,EDN1,ENG,EPS8,FPR1,FPR2,GSN,HCAR2,HGF,IL1B,ITGAL,ITGB3,JAM3,LDLR,LGALS1,LRRK2,LTB,mir-146,NAAA,NLRC4,NRP2,PDCD1,PF4,PLTP,PLXNC1,PLXND1,RAMP1,RHOB,RNASE2,RUNX3,S1PR1,S1PR2,S1PR4,SLAMF1,SMAD7,STAP1,THBD,THBS1,TLR3,TNFRSF21,TNFSF12,TRPV4,VCAM1	63
Cardiovascular System Development and Function	development of vasculature	1.03e-20		0.165	ADAM19,ADAMTS1,ADGRG1,AHR,AKT3,ANTXR2,APOE,ATP6V0A2,AXL,BMP2,C3,Ccl2,CD34,CD36,CD40,CD44,CD9,CDKN1A,CDKN2A,CEACAM1,CFH,CLIC4,CSF1,CXCL14,CXCR3,CXCR4,CXXC5,CYBB,CYP4F2,CYR61,CYSLTR2,DAB2,ECSCR,EDN1,EFNB1,EFNB2,EGR3,ENG,ENPP1,EPHA2,EPHB3,ETS1,FGF2,FGR,FPR2,FZD4,GEM,GRAP2,GRK6,GSN,HGF,HLA-DQB1,HOXB3,IFI16,IFNAR1,IGF1,IL1B,IL6,ITGA4,ITGB3,JAG1,JAM2,JAM3,KCNMA1,LDLR,LGALS1,Meis1,mir-146,MMP14,MPI,MYO1…	126
Inflammatory Response	inflammatory response	1.22e-20	Increased	2.242	ACHE,Acp5,AHR,AOAH,APOE,AXL,C3,Ccl2,CCL27,CCL4,CCR1,CD36,CD38,CD4,CD40,CD44,CD69,CD72,CD74,CD9,CDKN1A,CFH,CLEC12A,CLEC7A,CSF1,CTSE,CXCL14,CXCL16,CXCR3,CXCR4,CYBB,Cyp4f16/Cyp4f37,EDN1,EFNB1,ENG,EPHA2,ETS1,FGF2,FGR,FPR1,FPR2,GRK6,GSN,HCAR2,HGF,IFNAR1,IGF1,IL1B,IL6,IRAK3,ITGA4,ITGAL,ITGB3,JAM3,LDLR,LGALS1,LILRB4,LRRK2,METRNL,MGLL,mir-146,MMP14,MPP1,MSR1,NEDD9,NLRC3,NLRC4,NRP2,PDCD1,PDE2A,PECAM1,PF4,…	103
Cardiovascular System Development and Function, Cellular Movement	cell movement of endothelial cells	1.49e-20		-1.227	ADAMTS1,AMOTL1,APOE,AXL,BMP2,CD36,CD44,CD9,CDKN2A,CEACAM1,CXCL14,CXCR4,CXXC5,CYR61,ECSCR,EDN1,EFNB1,EFNB2,EGR3,ENG,ETS1,FAP,FGF2,FPR2,HGF,IGF1,IL1B,ITGA4,ITGB3,LGALS1,MMP14,NDST1,NRP1,NRP2,PDE2A,PECAM1,PF4,PIK3C2B,PLCG1,PLXNA1,PLXND1,PRKCA,PRKCE,PROS1,PROX1,PTP4A3,RECK,RHOB,S1PR1,S1PR2,SASH1,SDC4,SEMA6D,SLIT1,SPARC,STARD13,TGFBI,THBD,THBS1,TNFSF12,VASH1,VAV3,VCAM1	63
Cardiovascular System Development and Function, Organismal Development	angiogenesis	3.2e-20		0.153	ADAMTS1,ADGRG1,AHR,AKT3,APOE,ATP6V0A2,AXL,BMP2,C3,Ccl2,CD34,CD36,CD40,CD44,CD9,CDKN1A,CDKN2A,CEACAM1,CLIC4,CSF1,CXCL14,CXCR3,CXCR4,CXXC5,CYBB,CYP4F2,CYR61,CYSLTR2,DAB2,ECSCR,EDN1,EFNB1,EFNB2,EGR3,ENG,EPHA2,EPHB3,ETS1,FGF2,FGR,FPR2,FZD4,GEM,GRAP2,GRK6,GSN,HGF,HLA-DQB1,HOXB3,IFI16,IFNAR1,IGF1,IL1B,IL6,ITGA4,ITGB3,JAG1,JAM2,JAM3,KCNMA1,LGALS1,Meis1,mir-146,MMP14,MYO18B,MYOF,NDST1,NOTCH4,NRP1,NRP2,PD…	115
Cardiovascular System Development and Function, Tissue Development	development of cardiovascular tissue	4.42e-20		0.614	ADAMTS1,APOE,ATP6V0A2,AXL,BMP2,C3,Ccl2,CD34,CD36,CD44,CD9,CDKN1A,CDKN2A,CEACAM1,CLIC4,CSF1,CXCR3,CXCR4,CYBB,CYP4F2,CYR61,DAB2,EDN1,EFNB2,EGR3,ENG,EPHA2,FGF2,FPR2,HGF,IGF1,IL1B,IL6,ITGB3,LGALS1,MMP14,MYOF,NOTCH4,NRP1,NRP2,PDE2A,PDGFC,PECAM1,PF4,PIK3C2B,PLXNA4,PLXNB3,PRKCA,PRKCE,PROS1,PROX1,PTPRM,RHOB,RUNX2,RUNX3,SDC4,SPARC,THBS1,TMOD1,TNFSF12,VASH1,VCAM1,XDH	63
Cardiovascular System Development and Function, Tissue Development	development of endothelial tissue	1.07e-19		0.472	ADAMTS1,APOE,ATP6V0A2,AXL,BMP2,C3,Ccl2,CD34,CD36,CD44,CD9,CDKN1A,CDKN2A,CEACAM1,CLIC4,CSF1,CXCR3,CXCR4,CYBB,CYP4F2,CYR61,DAB2,EDN1,EFNB2,EGR3,ENG,EPHA2,FGF2,FPR2,HGF,IGF1,IL1B,IL6,ITGB3,LGALS1,MMP14,MYOF,NOTCH4,NRP1,NRP2,PDE2A,PDGFC,PECAM1,PF4,PIK3C2B,PLXNA4,PLXNB3,PRKCA,PRKCE,PROS1,PROX1,PTPRM,RHOB,RUNX2,RUNX3,SDC4,SPARC,THBS1,TNFSF12,VASH1,VCAM1,XDH	62
Cellular Movement	cellular infiltration	2.22e-19		0.985	AHR,ALDH2,APOE,C2,C3,Ccl2,CCL4,CCR1,CD300LF,CD36,CD4,CD40,CD44,CD93,CFH,CSF1,CXCL16,CYBB,CYR61,CYSLTR2,EDN1,ENG,EPHA2,ETS1,FGF2,FGL2,FPR1,FPR2,HGF,IL1B,IL6,ITGA4,ITGAL,ITGB3,JAM3,LAG3,LDLR,LGALS1,LRRK2,LTB,LTC4S,mir-146,MMP14,MSR1,NAAA,NDST1,NRP1,OLFM4,PDCD1,PF4,PLA2G7,PLTP,PRKCA,RAB27A,RUNX3,S1PR2,SELPLG,SGK1,SIGLEC8,SMAD7,SPARC,THBD,THBS1,TLR3,TNFAIP8,TNFRSF21,TNFSF12,VAV3,VCAM1,ZBTB16	70
Cellular Growth and Proliferation, Lymphoid Tissue Structure and Development	proliferation of lymphatic system cells	2.34e-19		-0.618	ABCG2,ACHE,AHR,APOE,AXL,BMP2,C3,CARD11,Ccl2,CCL4,CCND2,CD180,CD300C,CD36,CD38,CD4,CD40,CD44,CD69,CD72,CD74,CDKN1A,CDKN2A,CEACAM1,CLEC10A,Clec2d (includes others),Cmah,CSF1,CXCL14,CXCR3,CXCR4,CYSLTR2,DCLRE1C,EDN1,EFNB1,EFNB2,EGR2,EGR3,EPHA2,ETS1,EZR,FGF2,FGL2,GAPT,GPNMB,GRAP,GRAP2,HGF,HLA-DQA1,HLA-DQB1,HOXB4,IFNAR1,IGF1,IL1B,IL2RG,IL6,ITGAL,ITGB3,JAG1,KCNA3,KLK8,LAG3,LGALS1,LILRB4,Meis1,mir-146,MR…	101
Cell-To-Cell Signaling and Interaction, Hematological System Development and Function, Immune Cell Trafficking	adhesion of immune cells	2.38e-19		0.906	ANXA5,APOE,AXL,C3,Ccl2,CCL4,CCR1,CD300LD,CD34,CD36,CD38,CD4,CD40,CD44,CD69,CD74,CD9,CERCAM,CFH,CLEC10A,Cmah,CSF1,CXCR3,CXCR4,CYBB,CYR61,EZR,FGR,FPR1,FPR2,HGF,IL1B,IL6,ITGA4,ITGAL,ITGB3,JAM3,MRAS,MRC1,MSR1,NEDD9,NRP1,PECAM1,PF4,PLTP,PLXNC1,PTGER4,RALGDS,RASGRP1,RHOB,RIPOR2,SDC4,SELPLG,THBD,THBS1,TLR3,TNFSF12,VAV3,VCAM1,Wfdc17	60
Hematological System Development and Function, Lymphoid Tissue Structure and Development, Tissue Morphology	quantity of T lymphocytes	2.38e-19		0.426	ABCG2,AHR,AKT3,APOBEC1,APOE,Bst2,CARD11,Ccl2,CCL4,CCR1,CD38,CD4,CD40,CD44,CD69,CD74,CDKN1A,CDKN2A,CLEC10A,CSF1,CTSE,CTSV,CXCL14,CXCL16,CXCR3,CXCR4,CYP27A1,DCLRE1C,EFNB1,EFNB2,EGR3,ETS1,FABP5,GRAP,GRAP2,GRK6,HELLS,HLA-DQA1,HLA-DQB1,IFNAR1,IGF1,IL2RG,IL6,ITGAE,ITGAL,JAG2,LAG3,LDLR,LGALS1,LTB,MAN2A1,mir-146,NLRC5,NOTCH4,PAG1,PCGF2,PDCD1,PTPN22,RASGRP1,RHOH,RUNX2,RUNX3,S1PR2,SELPLG,SH2D3C,SIGLEC1,SPN…	78
Cell-To-Cell Signaling and Interaction	adhesion of blood cells	6.93e-19		1.062	ANXA5,APOE,AXL,C3,Ccl2,CCL4,CCR1,CD300LD,CD34,CD36,CD38,CD4,CD40,CD44,CD69,CD74,CD9,CEACAM1,CERCAM,CFH,CLEC10A,Cmah,CSF1,CXCR3,CXCR4,CYBB,CYR61,EFNB1,EZR,FGR,FPR1,FPR2,HGF,IL1B,IL6,ITGA4,ITGAL,ITGB3,JAM3,MRAS,MRC1,MSR1,NEDD9,NRP1,PECAM1,PF4,PLTP,PLXNC1,PTGER4,RALGDS,RASGRP1,RHOB,RIPOR2,SDC4,SELPLG,THBD,THBS1,TLR3,TNFSF12,VAV3,VCAM1,Wfdc17	62
Cancer, Organismal Injury and Abnormalities	abdominal carcinoma	7.14e-19		-0.314	ABCG2,ABHD6,ACADS,ACTN1,ACY1,ADAM19,ADAM22,ADAM33,ADAMTS1,ADAMTS16,ADARB1,ADCY8,ADD3,ADGB,AFAP1L1,AHNAK2,AHR,AKT3,ALDH2,ALPK1,AMOTL1,ANTXR2,ANXA5,AOAH,APOBEC1,APOC4,APOE,ARHGAP10,ARHGAP15,ARHGAP19,ARHGAP29,ARHGAP32,ARHGAP5,ARHGEF18,ARHGEF3,ARHGEF40,ARVCF,ASAP3,ASB2,ASCL4,ASS1,ATG4C,ATP6V0A2,ATP6V1G3,ATP8A2,ATRNL1,AXL,B3GALNT1,B3GALT5,B3GNT8,BCAR3,BCL9L,BIN1,BIN2,BLVRB,BMP2,C10orf90,C2,C3,C9orf172…	486
Cellular Development, Cellular Growth and Proliferation	proliferation of blood cells	9.32e-19		-0.433	ACHE,AHR,APOE,AXL,BMP2,C3,CARD11,Ccl2,CCL4,CCND2,CD180,CD300C,CD34,CD36,CD38,CD4,CD40,CD44,CD69,CD72,CD74,CDKN1A,CDKN2A,CEACAM1,CLEC10A,Clec2d (includes others),Cmah,CSF1,CXCL14,CXCL16,CXCR3,CXCR4,CYSLTR2,DCLRE1C,EFNB1,EFNB2,EGR2,EGR3,EPHA2,ETS1,EZR,FGF2,FGL2,GAPT,GPNMB,GRAP,GRAP2,HGF,HLA-DQA1,HLA-DQB1,HOXB3,HOXB4,IFNAR1,IGF1,IL1B,IL2RG,IL6,ITGAL,ITGB3,JAG1,JAG2,KCNA3,KLK8,LAG3,LGALS1,LILRB4,Meis…	105
Cancer, Organismal Injury and Abnormalities	abdominal adenocarcinoma	9.62e-19		-0.314	ABCG2,ABHD6,ACADS,ACTN1,ACY1,ADAM19,ADAM22,ADAM33,ADAMTS1,ADAMTS16,ADARB1,ADCY8,ADD3,ADGB,AFAP1L1,AHNAK2,AHR,AKT3,ALDH2,ALPK1,AMOTL1,ANTXR2,ANXA5,AOAH,APOBEC1,APOC4,APOE,ARHGAP10,ARHGAP15,ARHGAP19,ARHGAP29,ARHGAP32,ARHGAP5,ARHGEF18,ARHGEF3,ARHGEF40,ARVCF,ASAP3,ASB2,ASCL4,ASS1,ATG4C,ATP6V0A2,ATP6V1G3,ATP8A2,ATRNL1,AXL,B3GALNT1,B3GALT5,B3GNT8,BCAR3,BCL9L,BIN1,BIN2,BLVRB,BMP2,C10orf90,C2,C3,C9orf172…	481
Cell-To-Cell Signaling and Interaction, Hematological System Development and Function	binding of leukocytes	1.15e-18		0.961	ANXA5,APOE,AXL,C3,Ccl2,CCL4,CCR1,CD300LD,CD34,CD36,CD38,CD4,CD40,CD44,CD69,CD74,CD9,CERCAM,CFH,CLEC10A,Cmah,CSF1,CXCR3,CXCR4,CYBB,CYR61,ENG,EZR,FGF2,FGR,FPR1,FPR2,HGF,IL1B,IL6,ITGA4,ITGAL,ITGB3,JAM3,MRAS,MRC1,MSR1,NEDD9,NRP1,PECAM1,PF4,PLTP,PLXNC1,PTGER4,RALGDS,RASGRP1,RHOB,RIPOR2,SDC4,SELPLG,THBD,THBS1,TLR3,TNFSF12,VAV3,VCAM1,Wfdc17	62
Cell Morphology	morphology of cells	1.29e-18			ABCG2,ACHE,Acp5,ACTN1,ADAM22,ADD3,ADGRG1,AFDN,AGO4,AHR,AK1,AKT3,APOE,ARHGAP10,ARHGAP5,ARSG,ATP8A2,BCAR3,BIN1,BMP2,C3,CACNA1A,CARD11,Ccl2,CCND2,CCR1,CD180,CD34,CD36,CD4,CD40,CD44,CD9,CDH23,CDK5R1,CDKN1A,CDKN2A,CFH,CHSY1,CKB,CLIC4,CLSTN1,CP,CREB5,CSF1,CTSF,CTSV,CXCL14,CXCR4,CXXC5,CYBB,CYP27A1,DCLRE1C,DSE,EDN1,EFNB1,EFNB2,EGR3,EMILIN1,ENPP1,EPHA2,EPHB3,EPS15,EPS8,ERF,ETS1,EZR,FGF2,FGR,FSCN1,GABBR1,G…	199
Cell-To-Cell Signaling and Interaction	binding of blood cells	1.7e-18		1.033	ANXA5,APOE,AXL,C3,Ccl2,CCL4,CCR1,CD300LD,CD34,CD36,CD38,CD4,CD40,CD44,CD69,CD74,CD9,CEACAM1,CERCAM,CFH,CLEC10A,Cmah,CSF1,CXCR3,CXCR4,CYBB,CYR61,EFNB1,ENG,EZR,F9,FGF2,FGR,FPR1,FPR2,GP9,HGF,IL1B,IL6,ITGA4,ITGAL,ITGB3,JAM3,MRAS,MRC1,MSR1,NEDD9,NRP1,PECAM1,PF4,PLTP,PLXNC1,PTGER4,RALGDS,RASGRP1,RHOB,RIPOR2,SDC4,SELPLG,THBD,THBS1,TLR3,TNFSF12,VAV3,VCAM1,Wfdc17	66
Cell-To-Cell Signaling and Interaction, Hematological System Development and Function	activation of blood cells	2.43e-18		1.519	ACHE,AHR,APOE,AXL,C3,CARD11,Ccl2,CCL4,CD180,CD300LD,CD300LF,CD36,CD38,CD4,CD40,CD44,CD69,CD72,CD74,CD93,CDKN1A,CEACAM1,CFH,CLEC7A,Cmah,CSF1,CYBB,CYSLTR2,EDN1,EFNB2,EGR2,EGR3,ETS1,FPR1,FPR2,GP9,GPNMB,HGF,HLA-DOA,HLA-DQA1,HLA-DQB1,HOXB4,IFNAR1,IGF1,IL1B,IL2RG,IL6,IRAK3,ITGA4,ITGAL,ITGB3,KCNA3,LAG3,LDLR,LGALS1,LTB,METRNL,MGST1,Milr1,mir-146,MSR1,NBEAL2,NECTIN2,NLRC3,PAG1,PDCD1,PECAM1,PF4,PRKCA,PRKCE…	93
Cardiovascular System Development and Function, Cellular Development, Cellular Function and Maintenance, Cellular Growth and Proliferation, Organismal Development, Tissue Development	endothelial cell development	2.78e-18		0.561	ADAMTS1,APOE,ATP6V0A2,AXL,BMP2,C3,Ccl2,CD34,CD36,CD44,CD9,CDKN1A,CDKN2A,CEACAM1,CLIC4,CSF1,CXCR3,CYBB,CYP4F2,CYR61,DAB2,EDN1,EFNB2,EGR3,ENG,FGF2,FPR2,HGF,IGF1,IL1B,IL6,ITGB3,LGALS1,MMP14,MYOF,NOTCH4,NRP1,NRP2,PDE2A,PDGFC,PECAM1,PF4,PIK3C2B,PLXNA4,PLXNB3,PRKCA,PRKCE,PROS1,PROX1,PTPRM,RUNX2,RUNX3,SDC4,SPARC,THBS1,TNFSF12,VASH1,VCAM1,XDH	59
Connective Tissue Disorders, Inflammatory Disease, Organismal Injury and Abnormalities, Skeletal and Muscular Disorders	Rheumatic Disease	5.41e-18		0.893	ABCG2,ACHE,ADAMTS1,ADAMTS16,ADARB1,ADCY8,AHR,APOE,AXL,BMP2,C2,C3,CACNA1A,Ccl2,CCL4,Ccl9,CCR1,CD180,CD300C,CD34,CD36,CD4,CD40,CD44,CD69,CD72,CD74,CDKN1A,CDKN2A,CEACAM1,CHST8,CHSY1,CSF1,CXCL14,CXCL16,CXCR4,EDN1,EFNB1,EGR2,EGR3,F13A1,FGF2,FGL2,FGR,FPR1,FPR2,GLUL,GSN,HGF,HLA-DOA,HLA-DQA1,HLA-DQB1,HLA-DRB5,IFNAR1,IGF1,IL1B,IL6,ITPR3,JAG1,JAM3,KLF12,LDHB,LDLR,LDLRAD3,LGALS1,LRRK2,LTB,LTBP3,MAGI1,MGLL,m…	129
Cancer, Organismal Injury and Abnormalities	tumorigenesis of epithelial neoplasm	7.92e-18		-0.461	ABCG2,ABHD6,ACADS,ACHE,ACTN1,ACY1,ADAM19,ADAM22,ADAMTS1,ADAMTS16,ADARB1,ADCY8,ADD3,ADGB,AFAP1L1,AHNAK2,AHR,AKT3,ALDH2,ALPK1,AMOTL1,ANTXR2,ANXA5,AOAH,APOBEC1,APOE,ARHGAP10,ARHGAP15,ARHGAP19,ARHGAP29,ARHGAP32,ARHGAP5,ARHGEF18,ARHGEF3,ARHGEF40,ARVCF,ASAP3,ASB2,ASCL4,ASS1,ATG4C,ATP6V0A2,ATP6V1G3,ATP8A2,ATRNL1,AXL,B3GALNT1,B3GALT5,B3GNT8,BCL9L,BIN1,BLVRB,BMP2,C10orf90,C2,C3,C9orf172,CACNA1A,CARD11,CCL…	465
Cellular Movement	infiltration by leukocytes	1.28e-17		0.474	AHR,APOE,C2,C3,Ccl2,CCL4,CCR1,CD300LF,CD36,CD40,CD44,CD93,CFH,CSF1,CXCL16,CYBB,CYR61,CYSLTR2,EDN1,EPHA2,ETS1,FPR1,FPR2,HGF,IL1B,IL6,ITGA4,ITGAL,JAM3,LAG3,LDLR,LGALS1,LRRK2,LTB,LTC4S,mir-146,MMP14,MSR1,NAAA,NDST1,OLFM4,PDCD1,PF4,PLA2G7,PLTP,PRKCA,RAB27A,RUNX3,S1PR2,SELPLG,SGK1,SIGLEC8,SMAD7,SPARC,THBD,THBS1,TLR3,TNFAIP8,TNFRSF21,TNFSF12,VAV3,VCAM1	62
Cellular Movement	cellular infiltration by blood cells	1.4e-17		0.495	APOE,C2,C3,Ccl2,CCL4,CCR1,CD300LF,CD36,CD40,CD44,CD93,CFH,CSF1,CXCL16,CYBB,CYR61,CYSLTR2,EDN1,EPHA2,ETS1,FPR1,FPR2,HGF,IL1B,IL6,ITGA4,ITGAL,JAM3,LAG3,LDLR,LGALS1,LRRK2,LTB,LTC4S,mir-146,MMP14,MSR1,NAAA,NDST1,OLFM4,PDCD1,PF4,PLA2G7,PLTP,PRKCA,RAB27A,RUNX3,S1PR2,SELPLG,SGK1,SIGLEC8,SMAD7,SPARC,THBD,THBS1,TLR3,TNFAIP8,TNFRSF21,TNFSF12,VAV3,VCAM1,ZBTB16	62
Cancer, Organismal Injury and Abnormalities	tumorigenesis of malignant tumor	1.72e-17		-0.237	ABHD6,ACADS,ACTN1,ACY1,ADAM19,ADAM22,ADAMTS1,ADAMTS16,ADARB1,ADCY8,ADD3,ADGB,AFAP1L1,AFDN,AHNAK2,AHR,AKT3,ALDH2,ALPK1,AMOTL1,ANTXR2,ANXA5,AOAH,APOBEC1,APOE,ARHGAP10,ARHGAP15,ARHGAP19,ARHGAP29,ARHGAP32,ARHGAP5,ARHGEF18,ARHGEF3,ARHGEF40,ARVCF,ASAP3,ASB2,ASCL4,ASS1,ATG4C,ATP6V0A2,ATP6V1G3,ATP8A2,ATRNL1,AXL,B3GALNT1,B3GALT5,B3GNT8,BCL9L,BIN1,BLVRB,BMP2,C10orf90,C2,C3,C9orf172,CACNA1A,CARD11,CCND2,CCR…	462
Endocrine System Disorders, Gastrointestinal Disease, Immunological Disease, Metabolic Disease, Organismal Injury and Abnormalities	insulin-dependent diabetes mellitus	1.72e-17		-1.598	Acp5,AI504432,ALDH2,ARHGAP15,C130026I21Rik (includes others),Ccl2,CCL4,Ccl9,CCR1,CD180,CD300C,CD38,CD4,CD40,CD74,CFH,CLEC12A,CLEC6A,COL27A1,CTSV,CXCL16,CXCR3,CXCR4,CYBB,FAM26F,GABBR1,Gbp8,GPNMB,GPR65,HAAO,HLA-DOA,HLA-DQA1,HLA-DQB1,HLA-DRB5,IFI16,IFI44,Ifi47,IFNAR1,IGF1,Iigp1,IL1B,IL6,IRAK3,ITGA4,ITGAE,ITPR3,LILRB4,mir-146,MRC1,Ms4a4b (includes others),NOTCH4,OAS1,Oasl2,PDCD1,PLBD1,PRUNE2,PTPN22,R…	66
Inflammatory Response	immune response of cells	1.89e-17		1.607	AHR,ANXA5,APOE,AXL,BIN1,C3,CARD11,Ccl2,CD180,CD36,CD38,CD4,CD40,CD44,CD69,CD74,CD93,CDK5R1,CDKN1A,CDKN2A,CEACAM1,CFH,CH25H,CKB,CLEC6A,CLEC7A,CLIC4,COLEC12,CSF1,ENG,ETS1,F9,FGR,FPR1,GRK6,GSN,HGF,HLA-DQB1,IFNAR1,IL1B,IL6,ITGA4,ITGAL,ITGB3,LGALS1,LILRB4,mir-146,MRC1,MSR1,PDCD1,PEAR1,PECAM1,PF4,PLCG1,PLXNA1,POSTN,PRKCA,PRKCE,PROS1,PTGER4,RAB27A,RRAS2,SELPLG,SGK1,SIGLEC1,SIRPB1,SLC1A5,SMAD7,SPIC,SPRY1…	78
Cellular Movement, Hematological System Development and Function, Immune Cell Trafficking	cellular infiltration by leukocytes	2.72e-17		0.363	APOE,C2,C3,Ccl2,CCL4,CCR1,CD300LF,CD36,CD40,CD44,CD93,CFH,CSF1,CXCL16,CYBB,CYR61,CYSLTR2,EDN1,EPHA2,ETS1,FPR1,FPR2,HGF,IL1B,IL6,ITGA4,ITGAL,JAM3,LAG3,LDLR,LGALS1,LRRK2,LTB,LTC4S,mir-146,MMP14,MSR1,NAAA,NDST1,OLFM4,PDCD1,PF4,PLA2G7,PLTP,PRKCA,RAB27A,RUNX3,S1PR2,SELPLG,SGK1,SIGLEC8,SMAD7,SPARC,THBD,THBS1,TLR3,TNFAIP8,TNFRSF21,TNFSF12,VAV3,VCAM1	61
Cardiovascular System Development and Function, Cellular Movement	migration of endothelial cells	2.92e-17		-1.305	ADAMTS1,AMOTL1,APOE,AXL,BMP2,CD36,CD44,CD9,CXXC5,CYR61,ECSCR,EDN1,EFNB2,EGR3,ENG,ETS1,FAP,FGF2,HGF,IGF1,IL1B,ITGA4,ITGB3,LGALS1,MMP14,NRP1,NRP2,PDE2A,PECAM1,PF4,PIK3C2B,PLCG1,PLXNA1,PLXND1,PRKCA,PRKCE,PROS1,PROX1,PTP4A3,RECK,RHOB,S1PR1,SASH1,SDC4,SEMA6D,SLIT1,SPARC,STARD13,TGFBI,THBD,THBS1,TNFSF12,VASH1,VAV3,VCAM1	55
Cell-To-Cell Signaling and Interaction, Inflammatory Response	immune response of leukocytes	4.73e-17		0.733	ANXA5,APOE,AXL,BIN1,C3,CARD11,Ccl2,CD180,CD36,CD38,CD40,CD44,CD69,CD74,CD93,CFH,CH25H,CLEC6A,CLIC4,ETS1,F9,FGR,FPR1,GRK6,GSN,HGF,HLA-DQB1,IFNAR1,IL1B,IL6,ITGA4,ITGAL,ITGB3,LGALS1,LILRB4,mir-146,MSR1,PDCD1,PF4,PLCG1,PLXNA1,POSTN,PRKCA,SELPLG,SIGLEC1,SIRPB1,SLC1A5,SPIC,THBD,THBS1,TLR3,TLR8,VCAM1	53
Cardiovascular System Development and Function, Cellular Development, Cellular Function and Maintenance, Cellular Growth and Proliferation, Organismal Development, Tissue Development	proliferation of endothelial cells	5.35e-17		0.613	ADAMTS1,APOE,ATP6V0A2,AXL,BMP2,C3,Ccl2,CD34,CD36,CD44,CDKN1A,CDKN2A,CEACAM1,CSF1,CXCR3,CYBB,CYP4F2,DAB2,EDN1,EFNB2,EGR3,ENG,FGF2,FPR2,HGF,IGF1,IL1B,IL6,ITGB3,LGALS1,MYOF,NRP1,NRP2,PDE2A,PDGFC,PECAM1,PF4,PLXNA4,PLXNB3,PRKCA,PRKCE,PROS1,PROX1,PTPRM,RUNX2,RUNX3,SDC4,SPARC,THBS1,TNFSF12,VASH1,XDH	52
Tissue Development	development of epithelial tissue	5.5e-17		0.013	ADAMTS1,AHR,ANTXR2,APOE,ATP6V0A2,AXL,BMP2,C3,Ccl2,CD34,CD36,CD40,CD44,CD9,CDKN1A,CDKN2A,CEACAM1,CLIC4,CSF1,CXCR3,CXCR4,CYBB,CYP4F2,CYR61,DAB2,EDN1,EFNB2,EGR3,ENG,EPHA2,FGF2,FPR2,HGF,HOXB4,IGF1,IL1B,IL6,ITGB3,JAG1,JAG2,LGALS1,MMP14,MYOF,NOTCH4,NRP1,NRP2,PDE2A,PDGFC,PECAM1,PF4,PIK3C2B,PLXNA4,PLXNB3,PRKCA,PRKCE,PROS1,PROX1,PTPRM,RHOB,RILPL1,RRAS2,RUNX2,RUNX3,SDC4,SLC14A1,SPARC,THBS1,TNFSF12,VASH1,VC…	72
Cellular Development, Cellular Growth and Proliferation, Hematological System Development and Function, Lymphoid Tissue Structure and Development	proliferation of immune cells	5.94e-17		-0.203	AHR,APOE,AXL,C3,CARD11,Ccl2,CCL4,CCND2,CD180,CD300C,CD36,CD38,CD4,CD40,CD44,CD69,CD72,CD74,CDKN1A,CDKN2A,CEACAM1,CLEC10A,Clec2d (includes others),Cmah,CSF1,CXCL14,CXCL16,CXCR3,CXCR4,CYSLTR2,DCLRE1C,EFNB1,EFNB2,EGR2,EGR3,EPHA2,ETS1,EZR,FGL2,GAPT,GPNMB,GRAP,GRAP2,HGF,HLA-DQA1,HLA-DQB1,IFNAR1,IGF1,IL1B,IL2RG,IL6,ITGAL,ITGB3,JAG1,KCNA3,KLK8,LAG3,LGALS1,LILRB4,mir-146,MRAS,Ms4a4b (includes others),PAG…	94
Cellular Function and Maintenance	function of leukocytes	6.63e-17		-0.343	ADGRE1,AHR,APOE,AXL,C3,Ccl2,CCR1,CD300LF,CD36,CD4,CD40,CD44,CD69,CD74,CD9,CEACAM1,CLEC6A,CLEC7A,Cmah,CSF1,CYBB,DCLRE1C,ETS1,FGR,FPR2,GPNMB,GPR84,GRK6,GSN,HGF,HLA-DQB1,IFNAR1,IL1B,IL2RG,IL6,IRAK3,ITGAL,ITGB3,LAG3,LGALS1,LILRB4,LTB,mir-146,MMP14,MSR1,NCEH1,NEDD9,NLRC4,NLRC5,PCGF2,PDCD1,PECAM1,PLXNA1,PTGER4,PTPN22,RASGRP1,RNF128,RRAS2,S1PR1,SH2D1B,SIGLEC8,SLAMF1,Slfn2,SPNS2,THBD,TLR3,TLR8,TNFRSF21	68
Organismal Development	morphology of body cavity	7.81e-17			ABCG2,Acp5,ADAM19,ADAMTS1,ADGRG1,AFDN,AHR,AKT3,ANTXR2,AOAH,APOE,ARHGAP5,ARSG,AXL,BIN1,BMP2,Bst2,C3,CARD11,Ccl2,CCND2,CCR1,CD36,CD38,CD4,CD40,CD44,CD72,CD9,CDKN1A,CDKN2A,CEACAM1,CFH,CHST8,CLEC6A,CLEC7A,CP,CREB3L2,CSF1,CTSV,CXCL14,CXCR4,CYBB,CYP27A1,DAB2,DACH1,DCLRE1C,EDN1,EFNB1,EFNB2,EPHB3,EPS15,ETS1,F9,FABP5,FGF2,FPR2,GLIS3,GRAP2,GRK6,GSN,HELLS,HGF,HIST1H1C,HLA-DQA1,HLA-DQB1,HOXB4,IFNAR1,IGF1,IL1…	151
Cellular Movement	cell movement of connective tissue cells	8.48e-17		1.436	AHR,APOE,BMP2,Ccl2,CCL4,CD44,CDKN1A,CDKN2A,CSF1,CXCL16,CXCR3,CXCR4,CYR61,CYSLTR2,EDN1,ENG,EZR,FGF2,FRMD6,GSN,HGF,IGF1,IL1B,IL6,ITGB3,KCNMA1,LGALS1,MMP14,MRAS,MRC2,NDST1,PF4,POSTN,PRKCE,RASGRP1,RECK,RHOB,S1PR1,SDC4,SPARC,TGFA,THBS1,TIAM1,TNS1	44
Cardiovascular System Development and Function, Cell-To-Cell Signaling and Interaction	binding of endothelial cells	9.7e-17		0.039	ANXA5,AXL,C3,CCL4,CCR1,CD34,CD36,CD44,CXCR3,CXCR4,CYR61,EGR3,ETS1,F9,FGF2,HGF,IL1B,IL6,ITGA4,ITGAE,ITGAL,ITGB3,NDST1,NRP1,PECAM1,PF4,PLPP3,PLXND1,PRKCA,S1PR1,S1PR2,SELPLG,SLC7A5,SPARC,TGFBI,THBD,THBS1,TLR3,TNFSF12,VCAM1	40
Cell-To-Cell Signaling and Interaction	aggregation of cells	1.16e-16		-0.482	AKT3,AXL,C3,CD36,CD38,CD4,CD40,CD44,CD9,CDK5R1,CDKN1A,CEACAM1,CFH,COL14A1,CP,CXCR3,DAB2,EFNB2,FGF2,FPR1,GSN,HGF,IGF1,IL6,ITGAL,ITGB3,LGALS1,MMP14,MRAS,NBEAL2,NECTIN2,NRP1,PEAR1,PECAM1,PLPP3,PRKCA,PTGER4,RAB27A,RAP2B,RASGRP1,RGS18,RNASE2,RUNX2,SCARF2,SCUBE1,SDK1,SELPLG,SERPINE2,SGK1,THBD,THBS1,VAV3,VCAM1,ZFPM1	54
Cancer, Organismal Injury and Abnormalities	tumorigenesis of carcinoma	1.17e-16		-0.126	ABHD6,ACADS,ACTN1,ACY1,ADAM19,ADAM22,ADAMTS1,ADAMTS16,ADARB1,ADCY8,ADD3,ADGB,AFAP1L1,AHNAK2,AHR,AKT3,ALDH2,ALPK1,AMOTL1,ANTXR2,ANXA5,AOAH,APOBEC1,APOE,ARHGAP10,ARHGAP15,ARHGAP19,ARHGAP29,ARHGAP32,ARHGAP5,ARHGEF18,ARHGEF3,ARHGEF40,ARVCF,ASAP3,ASB2,ASCL4,ASS1,ATG4C,ATP6V0A2,ATP6V1G3,ATP8A2,ATRNL1,AXL,B3GALNT1,B3GALT5,B3GNT8,BCL9L,BIN1,BLVRB,BMP2,C10orf90,C2,C3,C9orf172,CACNA1A,CARD11,CCND2,CCR1,CD1…	455
Cellular Movement, Hematological System Development and Function, Immune Cell Trafficking, Inflammatory Response	cell movement of macrophages	1.23e-16		0.581	APOE,C3,Ccl2,CCL4,CCR1,CD44,CD74,CDKN1A,CSF1,CTSE,CXCR3,CXCR4,CYBB,CYR61,CYSLTR2,EDN1,ENG,FPR2,GSN,HCAR2,HGF,IL1B,ITGAL,ITGB3,JAM3,LDLR,LRRK2,LTB,mir-146,NAAA,NLRC4,PDCD1,PF4,PLTP,PLXND1,RHOB,S1PR1,S1PR2,SLAMF1,SMAD7,STAP1,THBD,THBS1,TLR3,TNFRSF21,TNFSF12,TRPV4,VCAM1	48
Cellular Movement, Hematological System Development and Function, Immune Cell Trafficking, Inflammatory Response	migration of phagocytes	1.38e-16		-0.028	APOE,ASB2,C3,Ccl2,CCL4,Ccl9,CCR1,CD38,CD40,CD44,CD74,CEACAM1,CFH,CSF1,CTSV,CXCR3,CXCR4,CYBB,ENG,EPS8,FGR,FPR1,FPR2,HGF,IL1B,IL6,ITGA4,ITGAL,ITGB3,JAM3,LDLR,LGALS1,MMP14,MS4A4A,NLRC4,NRP2,PECAM1,PLXNC1,PLXND1,QPCT,RAMP1,RHOB,RUNX3,S1PR1,S1PR4,SELPLG,VAV3,VCAM1	48
Inflammatory Disease	chronic inflammatory disorder	1.44e-16		0.311	ACHE,ADCY8,AHR,APOE,AXL,C2,C3,Ccl2,CCL4,Ccl9,CCR1,CD180,CD300C,CD36,CD4,CD40,CD44,CD69,CD74,CDKN1A,CDKN2A,CFH,CHST8,CKB,CSF1,CXCL14,CXCL16,CXCR3,CXCR4,CYBB,CYSLTR2,EDN1,EFNB1,EPHA2,FGF2,FGL2,FPR2,GABBR1,GABBR2,GLUL,GSN,HGF,HLA-DOA,HLA-DQA1,HLA-DQB1,HLA-DRB5,IFNAR1,IFNLR1,IGF1,IL1B,IL2RG,IL6,ITGA4,ITGB3,ITPR3,JAM3,KCNA3,KCND1,KLF12,LDHB,LDLRAD3,LGALS1,LRRK2,LTB,MAGI1,MAPKAPK3,MGLL,mir-146,MLPH,MMP…	121
Cellular Movement, Immune Cell Trafficking	cell movement of lymphatic system cells	1.48e-16		0.748	BMP2,C3,Ccl2,CCL27,CCL4,CCR1,CD4,CD40,CD44,CD69,CD74,CD9,CEACAM1,CTSV,CXCL16,CXCR3,CXCR4,EFNB1,EGR2,ENG,ETS1,EZR,FABP5,FGF2,GRK6,HGF,IFNAR1,IGF1,IL1B,IL6,ITGA4,ITGAE,ITGAL,ITGB3,JAM3,KCNA3,LAG3,LDLR,LGALS1,LTB,MMP14,NEDD9,NOTCH4,PDCD1,PECAM1,PF4,PLCG1,PROX1,RALGDS,RASGRP1,RIPOR2,S1PR1,S1PR2,SELPLG,SH2D3C,SPARC,SPNS2,THBS1,TIAM1,TNFRSF21,TNFSF12,VAV3,VCAM1	63
Cancer, Organismal Injury and Abnormalities	advanced malignant tumor	1.49e-16		0.404	ABLIM1,ADAMTS1,AFAP1L1,AFDN,AKT3,ANXA5,APOE,AXL,BMP2,C3,CACNA1A,Ccl2,CCND2,CD36,CD40,CD44,CD74,CD9,CDKN1A,CDKN2A,CFH,COL6A3,COLEC12,CSF1,CXCR3,CXCR4,CXXC5,CYBB,CYR61,DAB2,DACH1,EDN1,ENG,EPHA2,EZR,FABP5,FAM26F,FGF2,FGR,FSCN1,FZD7,GLUL,GRK6,HCAR2,HGF,IFITM2,IFNAR1,IGF1,IL1B,IL2RG,IL6,ITGA4,ITGAL,ITGB3,ITPR3,JAG1,JAG2,JAM3,KCNK6,KCNMA1,KLHL3,LGALS1,LPAR5,LTB,MAGI1,mir-146,mir-455,mir-506,MLPH,MMP14,…	110
Organismal Injury and Abnormalities	growth of lesion	1.69e-16		0.289	ABCG2,ADAMTS1,ADGRG1,AFAP1L1,AFDN,AHR,AKT3,APOE,AXL,BMP2,Ccl2,CCR1,CD36,CD38,CD40,CD44,CDKN1A,CDKN2A,CEACAM1,CSF1,CTSV,CXCL14,CXCL16,CXCR3,CXCR4,CYBB,CYR61,CYSLTR2,DACH1,EDN1,EFNB2,EGR3,ENG,EPHA2,ETS1,EZR,FABP5,FAP,FGF2,FGR,FRMD6,GALNT3,GPNMB,GRK6,HCAR2,HGF,IFNAR1,IGF1,IL1B,IL6,IQGAP1,IQGAP2,ITGB3,JAG1,JAM3,LGALS1,LRRK2,MAPKAPK3,MMP14,NDST1,NEDD9,NRP1,NUMB,PDCD1,PEG10,PLCL1,POSTN,PRKCA,PRKCE,PROX…	98
Hematological System Development and Function, Lymphoid Tissue Structure and Development, Tissue Morphology	morphology of lymphoid tissue	1.72e-16			Acp5,AHR,AKT3,AOAH,APOE,ARHGAP5,AXL,Bst2,C3,CARD11,CD4,CD40,CD72,CD74,CDKN1A,CDKN2A,CSF1,CXCL14,CXCR4,DCLRE1C,EFNB1,EFNB2,EPS15,ETS1,F9,FPR2,GRAP2,GRK6,HELLS,HIST1H1C,HLA-DQA1,HLA-DQB1,IFNAR1,IGF1,IL2RG,IL6,IRAK3,ITGAL,ITGB3,JAG2,LAG3,LTB,MAN2A1,mir-146,MSR1,NBEAL2,NLRC5,NUMB,PDCD1,PLCD1,PRKCA,PRKCE,PTPN22,RASGRP1,RHOH,RNASEL,RNF128,RUNX2,RUNX3,S1PR2,SLC14A1,SPIC,ST3GAL2,STK17B,TGFBI,TK1,TMEM204,…	73
Organismal Development	abnormal morphology of body cavity	1.77e-16			ABCG2,ADAM19,ADAMTS1,AFDN,AHR,ANTXR2,AOAH,APOE,ARHGAP5,ARSG,AXL,BIN1,BMP2,Bst2,C3,CARD11,Ccl2,CCND2,CCR1,CD36,CD38,CD4,CD40,CD44,CD9,CDKN1A,CDKN2A,CEACAM1,CFH,CHST8,CLEC6A,CLEC7A,CP,CREB3L2,CSF1,CXCR4,CYBB,CYP27A1,DAB2,DACH1,DCLRE1C,EDN1,EFNB2,EPHB3,EPS15,ETS1,F9,FGF2,FPR2,GLIS3,GRAP2,GRK6,HELLS,HGF,HIST1H1C,HLA-DQA1,HLA-DQB1,HOXB4,IFNAR1,IGF1,IL2RG,IL6,IQGAP1,IQGAP2,IRAK3,ITGA4,ITGB3,JAG1,JAG2,K…	125
Cell Death and Survival	necrosis	2.07e-16	Increased	2.164	ABCG2,ACHE,ADAMTS1,ADAMTS16,ADARB1,AHR,AKT3,ALDH2,AMOTL1,ANTXR2,ANXA5,APOE,ARHGEF3,ASS1,ATP6V1G2,AXL,BEX3,BMP2,C3,CACNA1A,CARD11,Ccl2,CCL27,CCL4,Ccl9,CCND2,CD300LD,CD36,CD38,CD4,CD40,CD44,CD69,CD74,CD9,CDK2AP1,CDK5R1,CDKN1A,CDKN2A,CEACAM1,CERKL,CFH,CHSY1,CLEC10A,Clec2d (includes others),CLIC4,CREB3L2,CSF1,CTSV,CXCR3,CXCR4,CYBB,CYFIP2,CYR61,DAB2,DRAM1,ECSCR,EDN1,EFNB1,EFNB2,EGR2,EGR3,ENG,EPHA2,ETS…	224
Cellular Movement, Hematological System Development and Function, Immune Cell Trafficking	homing of leukocytes	2.63e-16	Increased	2.786	APOE,C3,Ccl2,CCL27,CCL4,CCR1,CD38,CD4,CD40,CD44,CD69,CD72,CD74,CD9,CDKN1A,CSF1,CTSE,CXCL14,CXCL16,CXCR3,CXCR4,CYBB,EDN1,EFNB1,FGR,FPR1,FPR2,GRK6,GSN,HCAR2,IL1B,IL6,ITGA4,ITGAE,ITGAL,ITGB3,JAM3,LDLR,LGALS1,LRRK2,MPP1,NEDD9,NRP2,PF4,PLA2G7,PRKCA,RHOB,RIPOR2,RNASE2,S1PR1,SELPLG,SLAMF1,STAP1,THBS1,TIAM1,TRPV4,VAV3,VCAM1	58
Cellular Movement, Hematological System Development and Function, Immune Cell Trafficking, Inflammatory Response	chemotaxis of leukocytes	2.95e-16	Increased	2.929	APOE,C3,Ccl2,CCL27,CCL4,CCR1,CD38,CD4,CD40,CD69,CD72,CD74,CD9,CDKN1A,CSF1,CTSE,CXCL14,CXCL16,CXCR3,CXCR4,CYBB,EDN1,EFNB1,FGR,FPR1,FPR2,GRK6,GSN,HCAR2,IL1B,IL6,ITGA4,ITGAL,ITGB3,JAM3,LDLR,LGALS1,LRRK2,MPP1,NEDD9,NRP2,PF4,PLA2G7,PRKCA,RHOB,RIPOR2,RNASE2,S1PR1,SELPLG,SLAMF1,STAP1,THBS1,TIAM1,TRPV4,VAV3,VCAM1	56
Cell-To-Cell Signaling and Interaction	binding of tumor cell lines	3.06e-16		0.123	ADD3,AFDN,ANXA5,APOE,Ccl2,CCL4,CD36,CD4,CD44,CD9,CDKN2A,CFH,CHP2,CLEC7A,CSF1,CXCR3,CXCR4,CYBB,CYR61,DAB2,DSE,EFNB1,EGR3,EMILIN1,EPHA2,ETS1,F9,FGF2,GPR171,GRK6,HGF,IGF1,IL1B,IL6,ITGA4,ITGAL,ITGB3,JAM3,MAGI1,MMP14,MYO6,NECTIN2,NRP1,PECAM1,PLCG1,PRKCA,PROS1,PTP4A3,PTPRM,RALGDS,RAMP1,RHOH,RNASEL,S1PR2,SELPLG,THBD,THBS1,TIAM1,VCAM1	59
Cell-To-Cell Signaling and Interaction	interaction of tumor cell lines	4.16e-16		0.13	ADD3,AFDN,ANXA5,APOE,Ccl2,CCL4,CD36,CD4,CD44,CD9,CDKN2A,CFH,CHP2,CLEC7A,CSF1,CXCR3,CXCR4,CYBB,CYR61,DAB2,DSE,EFNB1,EGR3,EMILIN1,EPHA2,ETS1,EZR,F9,FGF2,GPR171,GRK6,HGF,IGF1,IL1B,IL6,ITGA4,ITGAL,ITGB3,JAM3,MAGI1,MMP14,MYO6,NECTIN2,NRP1,PECAM1,PLCG1,PRKCA,PROS1,PTP4A3,PTPRM,RALGDS,RAMP1,RHOH,RNASEL,S1PR2,SELPLG,THBD,THBS1,TIAM1,VCAM1	60
Cancer, Organismal Injury and Abnormalities	growth of tumor	4.29e-16		0.28	ABCG2,ADAMTS1,ADGRG1,AFAP1L1,AFDN,AHR,AKT3,AXL,BMP2,Ccl2,CCR1,CD36,CD38,CD40,CD44,CDKN1A,CDKN2A,CEACAM1,CSF1,CTSV,CXCL14,CXCL16,CXCR3,CXCR4,CYBB,CYR61,CYSLTR2,DACH1,EDN1,EFNB2,EGR3,ENG,EPHA2,ETS1,EZR,FABP5,FAP,FGF2,FGR,FRMD6,GALNT3,GPNMB,GRK6,HCAR2,HGF,IFNAR1,IGF1,IL1B,IL6,IQGAP1,IQGAP2,ITGB3,JAG1,JAM3,LGALS1,LRRK2,MAPKAPK3,MMP14,NDST1,NEDD9,NRP1,NUMB,PDCD1,PEG10,PLCL1,POSTN,PRKCA,PRKCE,PROX1,PTG…	97
Cellular Movement	invasion of cells	4.87e-16		1.169	ABLIM1,ADAMTS1,AFAP1L1,AFDN,AKT3,ARHGEF18,ASPH,AXL,BCAR3,BMP2,CCR1,CD44,CD74,CD9,CDK5R1,CDKN1A,CDKN2A,CEACAM1,CFH,CHP2,CSF1,CTSV,CXCR3,CXCR4,CYR61,DAB2,DRAM1,DSE,EDN1,ENG,EPHA2,EPS8,ETS1,EZR,FABP5,FAP,FGF2,FSCN1,GEM,GPR31,GSN,HGF,HTRA3,IGF1,IL1B,IL6,IQGAP1,ITGA4,ITGAL,ITGB3,JAM3,KCNMA1,LGALS1,MAGI1,mir-146,mir-506,MMP14,MRAS,NEDD9,NOVA1,NRP1,NRP2,NUMB,PAG1,PECAM1,PLCD1,PLCG1,POSTN,PPM1F,PRKCA,PRK…	104
Cellular Function and Maintenance	function of blood cells	5.4e-16		-0.622	ADGRE1,AHR,APOE,AXL,C3,Ccl2,CCR1,CD300LF,CD36,CD4,CD40,CD44,CD69,CD74,CD9,CDKN1A,CEACAM1,CLEC6A,CLEC7A,Cmah,CSF1,CYBB,DCLRE1C,ETS1,FGR,FPR2,GPNMB,GPR84,GRK6,GSN,HGF,HLA-DQB1,IFNAR1,IL1B,IL2RG,IL6,IRAK3,ITGAL,ITGB3,JAM2,LAG3,LGALS1,LILRB4,LTB,mir-146,MMP14,MSR1,NBEAL2,NCEH1,NEDD9,NLRC4,NLRC5,PCGF2,PDCD1,PECAM1,PLXNA1,PTGER4,PTPN22,RASGRP1,RNF128,RRAS2,S1PR1,SH2D1B,SIGLEC8,SLAMF1,Slfn2,SPNS2,THBD,T…	71
Cancer, Organismal Injury and Abnormalities	genitourinary tumor	5.49e-16		-0.645	ABCG2,ABHD6,ACADS,ACHE,ACTN1,ACY1,ADAM19,ADAMTS16,ADARB1,ADCY8,ADD3,ADGB,ADGRG1,AHNAK2,AHR,AKT3,ALDH2,ALPK1,AMOTL1,ANTXR2,ANXA5,AOAH,APOE,ARHGAP15,ARHGAP19,ARHGAP29,ARHGAP32,ARHGAP5,ARHGEF18,ARHGEF3,ARHGEF40,ARVCF,ASAP3,ASB2,ASPH,ASS1,ATG4C,ATP8A2,ATRNL1,AXL,B3GALNT1,B3GALT5,B4GALT4,BCAR3,BCL9L,BIN1,BIN2,BLVRB,BMP2,C10orf90,C2,C3,CACNA1A,CARD11,CCL4,CCND2,CCR1,CD180,CD34,CD44,CD69,CD74,CD9,CDH23,…	427
Cellular Development, Cellular Growth and Proliferation, Hematological System Development and Function, Lymphoid Tissue Structure and Development	proliferation of mononuclear leukocytes	7.07e-16		-0.406	AHR,APOE,AXL,C3,CARD11,Ccl2,CCL4,CCND2,CD180,CD300C,CD36,CD38,CD4,CD40,CD44,CD69,CD72,CD74,CDKN1A,CDKN2A,CEACAM1,CLEC10A,Clec2d (includes others),Cmah,CSF1,CXCL14,CXCR3,CXCR4,DCLRE1C,EFNB1,EFNB2,EGR2,EGR3,EPHA2,ETS1,EZR,FGL2,GAPT,GPNMB,GRAP,GRAP2,HLA-DQA1,HLA-DQB1,IFNAR1,IGF1,IL1B,IL2RG,IL6,ITGAL,ITGB3,JAG1,KCNA3,KLK8,LAG3,LGALS1,LILRB4,mir-146,Ms4a4b (includes others),PAG1,PCGF2,PDCD1,PECAM1,PRK…	89
Cell-To-Cell Signaling and Interaction, Hematological System Development and Function, Immune Cell Trafficking, Inflammatory Response	activation of leukocytes	7.27e-16		1.426	ACHE,AHR,APOE,AXL,C3,CARD11,Ccl2,CCL4,CD180,CD300LD,CD300LF,CD36,CD38,CD4,CD40,CD44,CD69,CD72,CD74,CD93,CDKN1A,CEACAM1,CFH,CLEC7A,Cmah,CSF1,CYBB,EDN1,EFNB2,EGR2,EGR3,ETS1,FPR1,FPR2,GPNMB,HGF,HLA-DOA,HLA-DQA1,HLA-DQB1,IFNAR1,IGF1,IL1B,IL2RG,IL6,IRAK3,ITGA4,ITGAL,KCNA3,LAG3,LDLR,LGALS1,LTB,METRNL,MGST1,Milr1,mir-146,MSR1,NECTIN2,NLRC3,PAG1,PDCD1,PECAM1,PF4,PRKCA,PRKCE,PROS1,PTGER4,PTPN22,RAB27A,RAS…	84
Cellular Development, Cellular Growth and Proliferation, Hematological System Development and Function, Lymphoid Tissue Structure and Development	proliferation of lymphocytes	8.65e-16		-0.279	AHR,APOE,AXL,C3,CARD11,Ccl2,CCL4,CCND2,CD180,CD300C,CD36,CD38,CD4,CD40,CD44,CD69,CD72,CD74,CDKN1A,CDKN2A,CEACAM1,CLEC10A,Clec2d (includes others),Cmah,CXCL14,CXCR3,CXCR4,DCLRE1C,EFNB1,EFNB2,EGR2,EGR3,EPHA2,ETS1,EZR,FGL2,GAPT,GPNMB,GRAP,GRAP2,HLA-DQA1,HLA-DQB1,IFNAR1,IGF1,IL1B,IL2RG,IL6,ITGAL,ITGB3,JAG1,KCNA3,KLK8,LAG3,LGALS1,LILRB4,mir-146,Ms4a4b (includes others),PAG1,PCGF2,PDCD1,PECAM1,PRKCE,PT…	88
Endocrine System Disorders, Gastrointestinal Disease, Metabolic Disease, Organismal Injury and Abnormalities	diabetes mellitus	9.61e-16		-0.31	Acp5,AI504432,ALDH2,ANXA5,APOE,ARHGAP15,ASB2,BMP2,C130026I21Rik (includes others),C2,C3,CACNA1A,Ccl2,CCL4,Ccl9,CCND2,CCR1,CD180,CD300C,CD34,CD36,CD38,CD4,CD40,CD44,CD74,CDKN1A,CDKN2A,CDS1,CFH,CHN2,CLEC12A,CLEC6A,COL14A1,COL27A1,COL6A3,CP,CREB5,CTSV,CXCL16,CXCR3,CXCR4,CYBB,CYP4F2,EDN1,ENPP1,FAM26F,GABBR1,Gbp8,GLIS3,GPNMB,GPR65,HAAO,HCAR2,HGF,HLA-DOA,HLA-DQA1,HLA-DQB1,HLA-DRB5,IFI16,IFI44,Ifi47,IFN…	117
Connective Tissue Disorders, Inflammatory Disease, Inflammatory Response, Organismal Injury and Abnormalities, Skeletal and Muscular Disorders	inflammation of joint	1.06e-15		0.987	ABCG2,ACHE,ADAMTS1,ADAMTS16,ADCY8,AHR,APOE,AXL,BMP2,C2,C3,CACNA1A,Ccl2,CCL4,Ccl9,CCR1,CD180,CD300C,CD36,CD4,CD40,CD44,CD69,CD72,CD74,CDKN1A,CDKN2A,CHST8,CHSY1,CSF1,CXCL14,CXCL16,CXCR4,EDN1,EFNB1,F13A1,FGF2,FGL2,FGR,FPR2,GLUL,GSN,HGF,HLA-DOA,HLA-DQA1,HLA-DQB1,HLA-DRB5,IFNAR1,IGF1,IL1B,IL6,ITPR3,JAM3,KLF12,LDHB,LDLR,LDLRAD3,LGALS1,LRRK2,LTB,LTBP3,MAGI1,MGLL,mir-146,MLPH,MMP14,MOB3B,MRC1,Ms4a4b (inc…	112
Cellular Movement, Hematological System Development and Function, Immune Cell Trafficking, Inflammatory Response	chemotaxis of phagocytes	1.26e-15	Increased	2.954	APOE,C3,Ccl2,CCL4,CCR1,CD38,CD4,CD69,CD72,CD74,CD9,CDKN1A,CSF1,CTSE,CXCL14,CXCR3,CXCR4,CYBB,EDN1,EFNB1,FGR,FPR1,FPR2,GRK6,GSN,HCAR2,IL1B,ITGA4,ITGAL,ITGB3,JAM3,LDLR,LGALS1,LRRK2,MPP1,NRP2,PF4,PLA2G7,PRKCA,RHOB,RIPOR2,RNASE2,SELPLG,SLAMF1,STAP1,THBS1,TRPV4,VAV3,VCAM1	49
Dermatological Diseases and Conditions, Organismal Injury and Abnormalities	skin lesion	1.35e-15		1.492	ABCG2,ABHD6,ACHE,ACTN1,ADAM19,ADAM22,ADAM33,ADAMTS16,ADAMTSL2,ADCY8,ADD3,ADGB,AFAP1L1,AHNAK2,AHR,AKT3,ALDH2,ALPK1,ANTXR2,AOAH,APOBEC1,APOE,ARHGAP15,ARHGAP19,ARHGAP29,ARHGAP32,ARHGAP5,ARHGEF18,ARVCF,ASAP3,ASB2,ASPH,ASS1,ATG4C,ATP6V0A2,ATP8A2,ATRNL1,AXL,B3GALT5,BCAR3,BCL9L,BIN2,BLVRB,BMP2,C10orf90,C2,C3,C9orf172,CACNA1A,CARD11,CASS4,CCL27,CCR1,CD180,CD300C,CD300LD,CD300LF,CD34,CD38,CD4,CD40,CD44,CD…	430
Lymphoid Tissue Structure and Development, Tissue Morphology	quantity of lymphoid tissue	2.02e-15		0.663	AHR,APOE,C3,CD180,CD34,CD4,CD40,CD44,CD72,CD74,CDKN1A,CDKN2A,Cmah,CTSE,CXCR4,DCLRE1C,EFNB1,EFNB2,EGR3,EPS15,ETS1,FGF2,GAPT,GRAP2,GRK6,HELLS,HLA-DQB1,IFNAR1,IGF1,IL2RG,IL6,ITGA4,LAG3,LTB,mir-146,NEDD9,NOTCH4,PAG1,PCGF2,PTPN22,RASGRP1,RFTN1,RHOH,RUNX2,RUNX3,S1PR2,SH2D3C,SIGLEC1,SPIC,SPNS2,ST14,STK17B,TNFRSF11A,TNFSF12,VAV3,YES1	56
Hematological System Development and Function, Lymphoid Tissue Structure and Development, Organ Morphology, Tissue Morphology	morphology of lymphoid organ	2.19e-15			Acp5,AHR,AKT3,AOAH,APOE,ARHGAP5,AXL,Bst2,C3,CARD11,CD4,CD40,CD72,CD74,CDKN1A,CDKN2A,CSF1,CXCL14,DCLRE1C,EFNB1,EFNB2,EPS15,ETS1,F9,FPR2,GRAP2,GRK6,HELLS,HIST1H1C,HLA-DQA1,HLA-DQB1,IFNAR1,IGF1,IL2RG,IL6,ITGAL,ITGB3,JAG2,LAG3,LTB,MAN2A1,mir-146,MSR1,NBEAL2,NLRC5,NUMB,PDCD1,PLCD1,PRKCA,PRKCE,PTPN22,RASGRP1,RHOH,RNASEL,RNF128,RUNX2,RUNX3,SLC14A1,SPIC,STK17B,TGFBI,TK1,TNFRSF11A,TNFSF12,VCAM1,YES1,ZBTB16	67
Cellular Movement	cell movement of tumor cell lines	2.42e-15		0.208	ACTN1,AFDN,AHR,AKT3,ASPH,AXL,BCAR3,BMP2,C3,Ccl2,CCL27,CCL4,CD36,CD40,CD44,CD69,CD9,CDKN1A,CDKN2A,CEACAM1,CHN2,CHP2,CSF1,CXCL14,CXCR4,CYR61,DAB2,DRAM1,DSE,EDN1,EFNB1,ENG,EPHA2,EPS8,ETS1,EZR,FGF2,FPR1,FPR2,FSCN1,GRK6,HGF,IFNAR1,IGF1,IL1B,IL6,IQGAP1,ITGA4,ITGB3,JAG2,LGALS1,MAGI1,MMP14,MRAS,NEDD9,NOVA1,NREP,NRP1,NRP2,NUMB,PECAM1,PIK3C2B,PLCD1,PLCG1,PLCL1,PLXNA1,POSTN,PPM1F,PRKCA,PRKCE,PTGER4,PTP4A3,P…	104
Connective Tissue Disorders, Organismal Injury and Abnormalities, Skeletal and Muscular Disorders	non-traumatic arthropathy	2.71e-15		-0.494	ABCG2,ACHE,ADAMTS1,ADAMTS16,ADCY8,APOE,BMP2,C2,C3,CACNA1A,Ccl2,CCL4,Ccl9,CCR1,CD180,CD300C,CD36,CD4,CD40,CD44,CD69,CD74,CDKN2A,CHST8,CSF1,CXCL14,CXCL16,CXCR4,EFNB1,FGF2,FGL2,FPR2,GLUL,GSN,HGF,HLA-DOA,HLA-DQA1,HLA-DQB1,HLA-DRB5,IFNAR1,IGF1,IL1B,IL6,ITPR3,JAM3,KLF12,LDHB,LDLRAD3,LGALS1,LRRK2,LTB,LTBP3,MAGI1,MGLL,mir-146,MLPH,MMP14,MOB3B,MRC1,Ms4a4b (includes others),Ms4a6c,MS4A7,NOTCH4,NRP1,NUMB,PA…	98
Metabolic Disease	glucose metabolism disorder	3.26e-15		1.085	ACHE,Acp5,ADARB1,AI504432,AKT3,ALDH2,ANXA5,APOE,ARHGAP15,ASB2,BMP2,C130026I21Rik (includes others),C2,C3,CACNA1A,Ccl2,CCL4,Ccl9,CCND2,CCR1,CD180,CD300C,CD34,CD36,CD38,CD4,CD40,CD44,CD74,CDKN1A,CDKN2A,CDS1,CEACAM1,CFH,CHN2,CLEC12A,CLEC6A,COL14A1,COL27A1,COL6A3,CP,CREB5,CTSV,CXCL14,CXCL16,CXCR3,CXCR4,CYBB,CYP4F2,EDN1,ENPP1,FABP5,FAM26F,GABBR1,Gbp8,GLIS3,GPNMB,GPR65,H6PD,HAAO,HCAR2,HELLS,HGF,HLA-DOA…	132
Cellular Movement, Hematological System Development and Function, Immune Cell Trafficking	cell movement of mononuclear leukocytes	3.51e-15		1.308	APOE,C3,Ccl2,CCL27,CCL4,CCR1,CD4,CD40,CD44,CD69,CD74,CEACAM1,CTSV,CXCL16,CXCR3,CXCR4,EFNB1,EFNB2,EGR2,ENG,ETS1,EZR,FABP5,FPR1,FPR2,GRK6,HGF,IFNAR1,IL1B,IL6,ITGA4,ITGAE,ITGAL,ITGB3,JAM3,KCNA3,LAG3,LDLR,LGALS1,LTB,MMP14,NEDD9,NOTCH4,OLFM4,PDCD1,PECAM1,PF4,PLA2G7,PLCG1,QPCT,RALGDS,RASGRP1,RIPOR2,S1PR1,S1PR2,SELPLG,SH2D3C,SPARC,SPNS2,THBS1,TIAM1,TNFRSF21,TNFSF12,VAV3,VCAM1	65
Cell-To-Cell Signaling and Interaction	binding of connective tissue cells	3.56e-15		-1.2	APOE,BMP2,CD4,CD44,CDK5R1,CSF1,CYR61,EFNB2,FGF2,GSN,HGF,IGF1,IL1B,IL6,IQGAP1,ITGAL,ITGB3,JAG1,JAM3,LDLR,MAN2A1,MRC2,PLXND1,PMP22,POSTN,PRKCA,RHOB,RNASEL,RUNX2,SDC4,SPARC,TGFBI,TMEM8C,TMOD1,VCAM1	35
Tissue Development	growth of epithelial tissue	3.74e-15		0.858	ADAMTS1,AHR,APOE,ATP6V0A2,AXL,BMP2,C3,Ccl2,CCND2,CD34,CD36,CD4,CD44,CD9,CDKN1A,CDKN2A,CEACAM1,CSF1,CSMD3,CTSV,CXCL14,CXCR3,CXCR4,CYBB,CYP4F2,DAB2,DACH1,EDN1,EFNB2,EGR3,ENG,EPHA2,EZR,FGF2,FPR2,FZD7,GLUL,HGF,IGF1,IL1B,IL6,ITGB3,KLK8,LGALS1,LRP6,LTB,MMP14,MYOF,NLRC3,NRP1,NRP2,PDE2A,PDGFC,PECAM1,PF4,PLXNA4,PLXNB3,POSTN,PRKCA,PRKCE,PROS1,PROX1,PTPRM,RALGDS,RNF144B,RUNX2,RUNX3,S1PR2,SDC4,SLC7A5,SMAD7,S…	83
Cancer, Organismal Injury and Abnormalities	urogenital cancer	4.14e-15		0.056	ABCG2,ABHD6,ACADS,ACHE,ACTN1,ACY1,ADAM19,ADAMTS16,ADCY8,ADD3,ADGB,ADGRG1,AHNAK2,AKT3,ALDH2,ALPK1,AMOTL1,ANTXR2,ANXA5,AOAH,APOE,ARHGAP15,ARHGAP19,ARHGAP29,ARHGAP32,ARHGAP5,ARHGEF18,ARHGEF3,ARHGEF40,ARVCF,ASAP3,ASB2,ASPH,ASS1,ATG4C,ATP8A2,ATRNL1,AXL,B3GALNT1,B3GALT5,B4GALT4,BCAR3,BCL9L,BIN1,BIN2,BLVRB,BMP2,C10orf90,C2,C3,CACNA1A,CARD11,CCL4,CCND2,CCR1,CD180,CD34,CD44,CD69,CD74,CD9,CDH23,CDKN1A,CDKN…	417
Cellular Movement	infiltration by myeloid cells	4.3e-15		0.313	APOE,C2,C3,Ccl2,CCL4,CCR1,CD300LF,CD36,CD44,CFH,CSF1,CYBB,CYR61,CYSLTR2,EDN1,FPR1,FPR2,HGF,IL1B,IL6,ITGAL,JAM3,LDLR,LGALS1,LRRK2,LTB,LTC4S,mir-146,MSR1,NAAA,NDST1,OLFM4,PDCD1,PF4,PLA2G7,PLTP,PRKCA,RAB27A,RUNX3,S1PR2,SGK1,SIGLEC8,SMAD7,THBD,TLR3,TNFRSF21,TNFSF12,VAV3,ZBTB16	49
Cancer, Dermatological Diseases and Conditions, Organismal Injury and Abnormalities	skin tumor	4.59e-15	Increased	2.796	ABCG2,ABHD6,ACHE,ACTN1,ADAM19,ADAM22,ADAM33,ADAMTS16,ADAMTSL2,ADCY8,ADD3,ADGB,AFAP1L1,AHNAK2,AHR,AKT3,ALDH2,ALPK1,ANTXR2,AOAH,APOBEC1,ARHGAP15,ARHGAP19,ARHGAP29,ARHGAP32,ARHGAP5,ARHGEF18,ARVCF,ASAP3,ASB2,ASPH,ASS1,ATG4C,ATP6V0A2,ATP8A2,ATRNL1,AXL,B3GALT5,BCAR3,BCL9L,BIN2,BLVRB,BMP2,C10orf90,C2,C3,C9orf172,CACNA1A,CARD11,CASS4,CCL27,CCR1,CD180,CD300C,CD300LD,CD300LF,CD34,CD38,CD4,CD40,CD44,CD72,CD…	426
Cellular Movement, Hematological System Development and Function, Immune Cell Trafficking	migration of mononuclear leukocytes	6.29e-15		0.45	C3,Ccl2,CCL27,CCL4,CCR1,CD4,CD40,CD44,CD69,CD74,CEACAM1,CTSV,CXCL16,CXCR3,CXCR4,EFNB1,EFNB2,EGR2,ENG,ETS1,EZR,FABP5,GRK6,HGF,IFNAR1,IL1B,IL6,ITGA4,ITGAE,ITGAL,ITGB3,JAM3,KCNA3,LAG3,LDLR,LGALS1,LTB,MMP14,NOTCH4,PDCD1,PECAM1,PLCG1,QPCT,RALGDS,RASGRP1,RIPOR2,S1PR1,S1PR2,SELPLG,SH2D3C,SPARC,SPNS2,THBS1,TNFRSF21,TNFSF12,VCAM1	56
Cellular Function and Maintenance	homeostasis of leukocytes	6.89e-15	Increased	2.022	ACHE,AHR,AXL,CARD11,Ccl2,CD38,CD4,CD40,CD69,CD74,CDKN1A,CDKN2A,CLEC6A,CXCR3,CXCR4,CYR61,DCLRE1C,EFNB1,EFNB2,EGR2,EGR3,EPHA2,ETS1,FZD7,GAPT,GRAP2,HGF,HLA-DOA,HLA-DQA1,HLA-DQB1,IFNAR1,IGF1,IL1B,IL2RG,IL6,IRAK3,ITGA4,ITGAL,JAG1,JAG2,JAM3,KCNA3,LAG3,LGALS1,LILRB4,LTB,mir-146,MSR1,PAG1,PCGF2,PDCD1,PRKCA,PTGER4,PTPN22,RASGRP1,RFTN1,RHOH,RNF128,RUNX2,RUNX3,S1PR1,SLAMF1,SMAD7,SPNS2,ST3GAL5,TK1,TLR3,TNFRS…	74
Cellular Function and Maintenance	cellular homeostasis	7.35e-15	Increased	2.245	ABCG2,ACHE,ADAMTS1,AFDN,AHR,AK1,AKT3,AMOTL1,APOE,ATG4C,AXL,C3,CACNA1A,CARD11,Ccl2,CCL4,CCR1,CD36,CD38,CD4,CD40,CD69,CD72,CD74,CDK5R1,CDKN1A,CDKN2A,CEACAM1,CHP2,CKB,CLEC12A,CLEC6A,CLEC7A,CLIC4,CLSTN1,CP,CXCR3,CXCR4,CYBB,CYR61,DCLRE1C,DRAM1,EDN1,EFNB1,EFNB2,EGR2,EGR3,ENG,ENPP1,EPHA2,ETS1,FGF2,FGR,FPR1,FPR2,FZD7,GABBR2,GAPT,GDF3,GRAP2,GSN,HAAO,HGF,HLA-DOA,HLA-DQA1,HLA-DQB1,IFNAR1,IGF1,Iigp1,IL1B,IL2…	150
Cellular Movement, Hematological System Development and Function, Immune Cell Trafficking	cell movement of granulocytes	7.87e-15		0.89	APOE,C2,C3,Ccl2,CCL4,CCR1,CD300LF,CD36,CD44,CD69,CD74,CEACAM1,CFH,CSF1,CXCL14,CXCR3,CYBB,EDN1,ENG,FGR,FPR1,FPR2,GRK6,GSN,HGF,IL1B,IL6,ITGA4,ITGAL,ITGB3,JAM3,LGALS1,LRRK2,LTC4S,mir-146,MPP1,MSR1,NDST1,OLFM4,PDCD1,PECAM1,PF4,PLA2G7,PLTP,PRKCA,RAB27A,RIPOR2,RUNX3,SELPLG,SGK1,SIGLEC8,THBD,TLR3,VAV3,VCAM1	55
Cellular Function and Maintenance	internalization of cells	8.17e-15		1.376	AXL,BIN1,C3,CD36,CD38,CD44,CD93,CEACAM1,CFH,CH25H,CKB,CLEC6A,CLEC7A,CLIC4,COLEC12,EZR,FGR,FPR1,GRK6,GSN,HGF,IFNAR1,IL1B,IL6,ITGAL,ITSN1,MRC1,MSR1,PEAR1,PF4,PRKCA,PRKCE,PROS1,PTGER4,RRAS2,SELPLG,SIGLEC1,SIRPB1,SPIC,THBS1,TLR3	41
Cancer, Organismal Injury and Abnormalities	carcinoma	8.26e-15		-0.313	ABCG2,ABHD6,ABLIM1,ACADS,ACHE,ACTN1,ACY1,ADAM19,ADAM22,ADAM33,ADAMTS1,ADAMTS16,ADAMTSL2,ADARB1,ADCY8,ADD3,ADGB,ADGRG1,AFAP1L1,AHNAK2,AHR,AKT3,ALDH2,ALPK1,AMOTL1,ANTXR2,ANXA5,AOAH,APOBEC1,APOC4,APOE,ARHGAP10,ARHGAP15,ARHGAP19,ARHGAP29,ARHGAP32,ARHGAP5,ARHGEF18,ARHGEF3,ARHGEF40,ARSG,ARVCF,ASAP3,ASB2,ASCL4,ASPH,ASS1,ATG4C,ATP6V0A2,ATP6V1G3,ATP8A2,ATRNL1,AXL,B3GALNT1,B3GALT5,B3GNT8,B4GALT4,BCAR3,BCL9…	622
Cellular Movement, Hematological System Development and Function, Immune Cell Trafficking	cell movement of lymphocytes	8.34e-15		0.579	C3,Ccl2,CCL27,CCL4,CCR1,CD4,CD40,CD44,CD69,CD74,CEACAM1,CTSV,CXCL16,CXCR3,CXCR4,EFNB1,EGR2,ENG,ETS1,EZR,FABP5,GRK6,HGF,IFNAR1,IL1B,IL6,ITGA4,ITGAE,ITGAL,ITGB3,JAM3,KCNA3,LAG3,LDLR,LGALS1,LTB,MMP14,NEDD9,NOTCH4,PDCD1,PECAM1,PF4,PLCG1,RALGDS,RASGRP1,RIPOR2,S1PR1,S1PR2,SELPLG,SH2D3C,SPARC,SPNS2,THBS1,TIAM1,TNFRSF21,TNFSF12,VAV3,VCAM1	58
Cellular Movement, Immune Cell Trafficking	migration of lymphatic system cells	8.58e-15		0.609	C3,Ccl2,CCL27,CCL4,CCR1,CD4,CD40,CD44,CD69,CD74,CEACAM1,CTSV,CXCL16,CXCR3,CXCR4,EFNB1,EGR2,ENG,ETS1,EZR,FABP5,FGF2,GRK6,HGF,IFNAR1,IGF1,IL1B,IL6,ITGA4,ITGAE,ITGAL,ITGB3,JAM3,KCNA3,LAG3,LDLR,LGALS1,LTB,NOTCH4,PDCD1,PECAM1,PLCG1,RALGDS,RASGRP1,RIPOR2,S1PR1,S1PR2,SELPLG,SH2D3C,SPARC,SPNS2,THBS1,TNFRSF21,TNFSF12,VCAM1	55
Cancer, Organismal Injury and Abnormalities	neoplasia of epithelial tissue	8.79e-15		-0.226	ABCG2,ABHD6,ABLIM1,ACADS,ACHE,ACTN1,ACY1,ADAM19,ADAM22,ADAM33,ADAMTS1,ADAMTS16,ADAMTSL2,ADARB1,ADCY8,ADD3,ADGB,ADGRG1,AFAP1L1,AHNAK2,AHR,AKT3,ALDH2,ALPK1,AMOTL1,ANTXR2,ANXA5,AOAH,APOBEC1,APOC4,APOE,ARHGAP10,ARHGAP15,ARHGAP19,ARHGAP29,ARHGAP32,ARHGAP5,ARHGEF18,ARHGEF3,ARHGEF40,ARSG,ARVCF,ASAP3,ASB2,ASCL4,ASPH,ASS1,ATG4C,ATP6V0A2,ATP6V1G3,ATP8A2,ATRNL1,AXL,B3GALNT1,B3GALT5,B3GNT8,B4GALT4,BCAR3,BCL9…	624
Cellular Function and Maintenance	homeostasis of mononuclear leukocytes	9.92e-15	Increased	2.022	ACHE,AHR,AXL,CARD11,Ccl2,CD38,CD4,CD40,CD69,CD74,CDKN1A,CDKN2A,CLEC6A,CXCR3,CXCR4,CYR61,DCLRE1C,EFNB1,EFNB2,EGR2,EGR3,EPHA2,ETS1,FZD7,GAPT,GRAP2,HGF,HLA-DOA,HLA-DQA1,HLA-DQB1,IFNAR1,IGF1,IL1B,IL2RG,IL6,IRAK3,ITGA4,ITGAL,JAG1,JAG2,KCNA3,LAG3,LGALS1,LILRB4,LTB,mir-146,MSR1,PAG1,PCGF2,PDCD1,PRKCA,PTGER4,PTPN22,RASGRP1,RFTN1,RHOH,RNF128,RUNX2,RUNX3,S1PR1,SLAMF1,SMAD7,SPNS2,ST3GAL5,TK1,TLR3,TNFRSF11A,…	73
Cellular Movement, Hematological System Development and Function, Immune Cell Trafficking	Lymphocyte migration	1.33e-14		0.433	C3,Ccl2,CCL27,CCL4,CCR1,CD4,CD40,CD44,CD69,CD74,CEACAM1,CTSV,CXCL16,CXCR3,CXCR4,EFNB1,EGR2,ENG,ETS1,EZR,FABP5,GRK6,HGF,IFNAR1,IL1B,IL6,ITGA4,ITGAE,ITGAL,ITGB3,JAM3,KCNA3,LAG3,LDLR,LGALS1,LTB,NOTCH4,PDCD1,PECAM1,PLCG1,RALGDS,RASGRP1,RIPOR2,S1PR1,S1PR2,SELPLG,SH2D3C,SPARC,SPNS2,THBS1,TNFRSF21,TNFSF12,VCAM1	53
Cellular Development, Cellular Growth and Proliferation, Hematological System Development and Function, Hematopoiesis, Lymphoid Tissue Structure and Development, Tissue Development	leukopoiesis	1.48e-14	Increased	2.136	ACHE,AHR,AXL,BMP2,C3,CARD11,CCND2,CD36,CD38,CD4,CD40,CD44,CD69,CD72,CD74,CD9,CDKN1A,CDKN2A,CEACAM1,CLEC6A,CSF1,CXCR3,CXCR4,CYR61,DCLRE1C,ECSCR,EFNB1,EFNB2,EGR2,EGR3,EPHA2,ETS1,EZR,FGF2,FZD7,GAB3,GRAP2,HELLS,HGF,HLA-DOA,HLA-DQA1,HLA-DQB1,IFI16,IFNAR1,IGF1,IL1B,IL2RG,IL6,IRAK3,ITGA4,ITGAL,ITGB3,JAG1,JAG2,KCNA3,LGALS1,LILRB4,LTB,mir-146,MMP14,MSR1,NLRC4,NRP1,PAG1,PCGF2,PDCD1,PF4,PLCD1,PLCG1,PRKCA,PT…	92
Cancer, Organismal Injury and Abnormalities	tumorigenesis of tissue	1.69e-14		-0.26	ABCG2,ABHD6,ABLIM1,ACADS,ACHE,ACTN1,ACY1,ADAM19,ADAM22,ADAM33,ADAMTS1,ADAMTS16,ADAMTSL2,ADARB1,ADCY8,ADD3,ADGB,ADGRG1,AFAP1L1,AHNAK2,AHR,AKT3,ALDH2,ALPK1,AMOTL1,ANTXR2,ANXA5,AOAH,APOBEC1,APOC4,APOE,ARHGAP10,ARHGAP15,ARHGAP19,ARHGAP29,ARHGAP32,ARHGAP5,ARHGEF18,ARHGEF3,ARHGEF40,ARSG,ARVCF,ASAP3,ASB2,ASCL4,ASPH,ASS1,ATG4C,ATP6V0A2,ATP6V1G3,ATP8A2,ATRNL1,AXL,B3GALNT1,B3GALT5,B3GNT8,B4GALT4,BCAR3,BCL9…	627
Inflammatory Response, Organismal Injury and Abnormalities	inflammation of organ	2.5e-14		-0.395	ABCG2,ABHD6,ADGRE1,AHR,ALDH2,ANXA5,APOE,ARHGAP10,ASB2,AXL,C3,CARD11,Ccl2,CCL27,CCL4,CCR1,CD180,CD300LF,CD36,CD38,CD4,CD40,CD44,CD69,CD72,CD74,CDK5R1,CDKN1A,CDKN2A,CEACAM1,CFH,CH25H,CKB,CLEC7A,CSF1,CTSE,CTSV,CXCL16,CXCR3,CXCR4,CYBB,CYR61,CYSLTR2,EDN1,EGR2,ENTPD4,EPHA2,EPS8,EYA4,FABP5,FGR,FPR2,GABBR1,GABBR2,GRK6,GSN,HGF,HLA-DQA1,HLA-DQB1,HLA-DRB5,IFNAR1,IFNLR1,IGF1,IL1B,IL2RG,IL6,IRAK3,ITGA4,ITGAL,…	130
Cancer, Organismal Injury and Abnormalities	abdominal cancer	2.56e-14		0.562	ABCG2,ABHD6,ABLIM1,ACADS,ACHE,ACTN1,ACY1,ADAM19,ADAM22,ADAM33,ADAMTS1,ADAMTS16,ADAMTSL2,ADARB1,ADCY8,ADD3,ADGB,ADGRG1,AFAP1L1,AHNAK2,AHR,AKT3,ALDH2,ALPK1,AMOTL1,ANTXR2,ANXA5,AOAH,APOBEC1,APOC4,APOE,ARHGAP10,ARHGAP15,ARHGAP19,ARHGAP29,ARHGAP32,ARHGAP5,ARHGEF18,ARHGEF3,ARHGEF40,ARSG,ARVCF,ASAP3,ASB2,ASCL4,ASPH,ASS1,ATG4C,ATP6V0A2,ATP6V1G3,ATP8A2,ATRNL1,AXL,B3GALNT1,B3GALT5,B3GNT8,B4GALT4,BCAR3,BCL9…	614
Cancer, Dermatological Diseases and Conditions, Organismal Injury and Abnormalities	skin cancer	2.62e-14		1.964	ABCG2,ABHD6,ACHE,ACTN1,ADAM19,ADAM22,ADAM33,ADAMTS16,ADAMTSL2,ADCY8,ADD3,ADGB,AFAP1L1,AHNAK2,AKT3,ALDH2,ALPK1,ANTXR2,AOAH,APOBEC1,ARHGAP15,ARHGAP19,ARHGAP29,ARHGAP32,ARHGAP5,ARHGEF18,ARVCF,ASAP3,ASB2,ASPH,ASS1,ATG4C,ATP6V0A2,ATP8A2,ATRNL1,AXL,B3GALT5,BCAR3,BCL9L,BIN2,BLVRB,BMP2,C10orf90,C2,C3,C9orf172,CACNA1A,CARD11,CASS4,CCL27,CCR1,CD180,CD300C,CD300LD,CD300LF,CD34,CD38,CD4,CD40,CD44,CD72,CD74,C…	421
Cellular Function and Maintenance	Lymphocyte homeostasis	2.71e-14	Increased	2.022	ACHE,AHR,AXL,CARD11,CD38,CD4,CD40,CD69,CD74,CDKN1A,CDKN2A,CLEC6A,CXCR3,CXCR4,CYR61,DCLRE1C,EFNB1,EFNB2,EGR2,EGR3,EPHA2,ETS1,FZD7,GAPT,GRAP2,HGF,HLA-DOA,HLA-DQA1,HLA-DQB1,IFNAR1,IGF1,IL1B,IL2RG,IL6,IRAK3,ITGA4,ITGAL,JAG1,JAG2,KCNA3,LAG3,LGALS1,LILRB4,LTB,mir-146,MSR1,PAG1,PCGF2,PDCD1,PRKCA,PTGER4,PTPN22,RASGRP1,RFTN1,RHOH,RNF128,RUNX2,RUNX3,S1PR1,SLAMF1,SMAD7,SPNS2,ST3GAL5,TK1,TLR3,TNFRSF11A,TNFRS…	72
Cancer, Organismal Injury and Abnormalities	adenocarcinoma	3.37e-14		0.247	ABCG2,ABHD6,ABLIM1,ACADS,ACHE,ACTN1,ACY1,ADAM19,ADAM22,ADAM33,ADAMTS1,ADAMTS16,ADAMTSL2,ADARB1,ADCY8,ADD3,ADGB,AFAP1L1,AHNAK2,AHR,AKT3,ALDH2,ALPK1,AMOTL1,ANTXR2,ANXA5,AOAH,APOBEC1,APOC4,APOE,ARHGAP10,ARHGAP15,ARHGAP19,ARHGAP29,ARHGAP32,ARHGAP5,ARHGEF18,ARHGEF3,ARHGEF40,ARSG,ARVCF,ASAP3,ASB2,ASCL4,ASS1,ATG4C,ATP6V0A2,ATP6V1G3,ATP8A2,ATRNL1,AXL,B3GALNT1,B3GALT5,B3GNT8,B4GALT4,BCAR3,BCL9L,BIN1,BIN2,…	575
Cellular Movement	chemotaxis of myeloid cells	3.43e-14	Increased	2.661	APOE,C3,Ccl2,CCL4,CCR1,CD4,CD69,CD72,CD74,CD9,CDKN1A,CSF1,CTSE,CXCL14,CXCR3,CXCR4,CYBB,EDN1,EFNB1,FGR,FPR1,FPR2,GRK6,GSN,HCAR2,IL1B,ITGA4,ITGAL,ITGB3,JAM3,LDLR,LGALS1,LRRK2,MPP1,PF4,PLA2G7,PRKCA,RHOB,RIPOR2,SELPLG,SLAMF1,STAP1,THBS1,TRPV4,VAV3,VCAM1	46
Cellular Movement	migration of connective tissue cells	3.64e-14		1.27	AHR,APOE,BMP2,CCL4,CD44,CDKN1A,CDKN2A,CSF1,CXCL16,CXCR3,CXCR4,CYR61,EDN1,ENG,FGF2,FRMD6,HGF,IGF1,IL1B,IL6,ITGB3,KCNMA1,LGALS1,MRAS,MRC2,NDST1,POSTN,PRKCE,RASGRP1,RECK,S1PR1,SDC4,THBS1,TIAM1,TNS1	35
Cancer, Organismal Injury and Abnormalities	non-melanoma solid tumor	4.54e-14		0.223	ABCG2,ABHD6,ABLIM1,ACADS,ACHE,ACTN1,ACY1,ADAM19,ADAM22,ADAM33,ADAMTS1,ADAMTS16,ADAMTSL2,ADARB1,ADCY8,ADD3,ADGB,ADGRG1,AFAP1L1,AHNAK2,AHR,AKT3,ALDH2,ALPK1,AMOTL1,ANTXR2,ANXA5,AOAH,APOBEC1,APOC4,APOE,ARHGAP10,ARHGAP15,ARHGAP19,ARHGAP29,ARHGAP32,ARHGAP5,ARHGEF18,ARHGEF3,ARHGEF40,ARSG,ARVCF,ASAP3,ASB2,ASCL4,ASPH,ASS1,ATG4C,ATP6V0A2,ATP6V1G3,ATP8A2,ATRNL1,AXL,B3GALNT1,B3GALT5,B3GNT8,B4GALT4,BCAR3,BCL9…	629
Cellular Development, Cellular Growth and Proliferation, Hematological System Development and Function, Lymphoid Tissue Structure and Development	cell proliferation of T lymphocytes	5.11e-14		0.486	AHR,APOE,AXL,C3,CARD11,Ccl2,CCL4,CD36,CD38,CD4,CD40,CD44,CD69,CD74,CDKN1A,CDKN2A,CEACAM1,CLEC10A,Clec2d (includes others),CXCL14,CXCR3,CXCR4,DCLRE1C,EFNB1,EFNB2,EGR2,EGR3,ETS1,FGL2,GPNMB,GRAP,GRAP2,HLA-DQA1,HLA-DQB1,IFNAR1,IGF1,IL1B,IL2RG,IL6,ITGAL,ITGB3,JAG1,KCNA3,KLK8,LAG3,LGALS1,LILRB4,mir-146,Ms4a4b (includes others),PAG1,PCGF2,PDCD1,PECAM1,PRKCE,PTGER4,PTPN22,RASGRP1,RHOH,RNF128,RUNX3,SDC4,S…	73
Cellular Movement, Hematological System Development and Function, Immune Cell Trafficking, Inflammatory Response	cell movement of neutrophils	5.73e-14		1.234	APOE,C2,C3,Ccl2,CCL4,CCR1,CD300LF,CD36,CD44,CD69,CD74,CFH,CSF1,CXCL14,CYBB,EDN1,ENG,FGR,FPR1,FPR2,GRK6,GSN,HGF,IL1B,IL6,ITGA4,ITGAL,ITGB3,JAM3,LGALS1,LRRK2,mir-146,MPP1,NDST1,PDCD1,PECAM1,PF4,PLTP,PRKCA,RAB27A,RIPOR2,SELPLG,SGK1,THBD,TLR3,VAV3,VCAM1	47
Cell Death and Survival	cell death	6.3e-14	Increased	2.033	ABCG2,ACHE,ADAMTS1,ADAMTS16,ADARB1,ADD3,ADGRG1,AGO4,AHR,AK1,AKT3,ALDH2,AMOTL1,ANTXR2,ANXA5,APOE,ARHGAP10,ARHGEF3,ASB2,ASS1,ATP6V1G2,AXL,BEX3,BIN1,BMP2,C3,CACNA1A,CARD11,Ccl2,CCL27,CCL4,Ccl9,CCND2,CD300LD,CD36,CD38,CD4,CD40,CD44,CD69,CD74,CD9,CDK2AP1,CDK5R1,CDKN1A,CDKN2A,CEACAM1,CERKL,CFH,CHSY1,CLEC10A,Clec2d (includes others),CLIC4,Cmah,CP,CREB3L2,CSF1,CTSE,CTSV,CXCR3,CXCR4,CYBB,CYFIP2,CYR61,CYSL…	259
Cellular Function and Maintenance	endocytosis	8.82e-14		0.862	ANXA5,APOC2,APOE,AXL,BIN1,C3,CCL4,CD36,CD38,CD44,CD93,CFH,CH25H,CKB,CLEC6A,CLIC4,CSF1,CYBB,DAB2,DENND1A,EPS15,EPS8,EZR,FGR,FPR1,GRK6,GSN,HGF,HIP1,IFNAR1,IL1B,IL6,IQGAP1,ITSN1,LDLR,LDLRAD3,LRRK2,MAPKAPK3,MRC1,MS4A4A,MSR1,MYO5A,MYO6,PEAR1,PF4,PRKCA,PRKCE,PROS1,PTGER4,REPS2,RHOB,RRAS2,SELPLG,SIGLEC1,SIRPB1,SORL1,SORT1,SPIC,TGFA,THBS1,TLR3,XDH	62
Cell-To-Cell Signaling and Interaction, Cellular Movement	recruitment of cells	9.33e-14		1.355	AHR,APOE,C3,Ccl2,CCL27,CCL4,CCR1,CD36,CD4,CD40,CD44,CD69,CD74,CD93,CLEC7A,CSF1,CXCL16,CXCR3,CXCR4,CYR61,EDN1,EFNB2,ENG,ETS1,F13A1,FABP5,FGF2,FGR,FPR2,GRK6,GSN,HCAR2,HGF,IFNAR1,IL1B,IL6,ITGA4,ITGAE,LGALS1,LRRK2,PECAM1,RHOB,S1PR1,S1PR2,SELPLG,SLFN12L,THBS1,TLR3,TNFSF12,VAV3,VCAM1,XDH	52
Hematological System Development and Function, Tissue Morphology	quantity of myeloid cells	1.09e-13		-1.113	ACHE,AHR,APOE,C3,CACNA1A,Ccl2,CCR1,CD34,CD36,CD40,CD9,CDKN1A,CFH,CLEC7A,CLIC4,CSF1,CTSE,CTSV,CXCL14,CXCR4,CYBB,FPR1,FPR2,GALNT3,GRAP2,GRK6,GSN,IFNAR1,IGF1,IL1B,IL2RG,IL6,IRAK3,ITGAL,ITGB3,JAM3,LDLR,LILRB4,LRP6,LTC4S,Meis1,mir-146,NBEAL2,NLRC3,PDCD1,PDGFC,PECAM1,PLCD1,PRKCE,PROS1,RGS18,RUNX2,RUNX3,SELPLG,SIGLEC8,SLFN12L,TGFA,THBD,THBS1,TNFRSF11A,VCAM1,ZBTB16	62
Cancer, Organismal Injury and Abnormalities	melanoma	1.12e-13		-0.041	ABCG2,ABHD6,ACADS,ACHE,ACTN1,ADAM19,ADAM22,ADAM33,ADAMTS1,ADAMTS16,ADAMTSL2,ADCY8,ADD3,ADGB,ADGRG1,AFAP1L1,AHNAK2,AKT3,ALDH2,ALPK1,ANTXR2,AOAH,APOBEC1,ARHGAP10,ARHGAP15,ARHGAP19,ARHGAP29,ARHGAP32,ARHGAP5,ARHGEF18,ARSG,ARVCF,ASAP3,ASB2,ASS1,ATG4C,ATP6V0A2,ATP6V1G3,ATP8A2,ATRNL1,AXL,B3GALNT1,B3GALT5,BCAR3,BCL9L,BIN2,BLVRB,BMP2,C10orf90,C2,C3,C9orf172,CACNA1A,CARD11,CASS4,CCL4,CCR1,CD180,CD300C,CD30…	458
Cell Death and Survival	apoptosis	1.22e-13		1.134	ABCG2,ACHE,ADAMTS1,ADARB1,AGO4,AHR,AKT3,ALDH2,AMOTL1,ANTXR2,ANXA5,APOE,ARHGAP10,ARHGEF3,ASB2,ASS1,ATP6V1G2,AXL,BEX3,BIN1,BMP2,C3,CACNA1A,Ccl2,CCL27,CCL4,Ccl9,CCND2,CD36,CD38,CD4,CD40,CD44,CD69,CD74,CD9,CDK2AP1,CDK5R1,CDKN1A,CDKN2A,CEACAM1,CERKL,CFH,CLIC4,CREB3L2,CSF1,CTSE,CTSV,CXCR3,CXCR4,CYBB,CYFIP2,CYR61,DAB2,DACH1,DCLRE1C,DDAH2,DRAM1,ECSCR,EDN1,EFNB1,EFNB2,EGR2,EGR3,ENG,EPHA2,ERF,ETS1,EZR,FAM7…	212
Hematological System Development and Function, Hematopoiesis, Tissue Morphology	quantity of hematopoietic progenitor cells	1.22e-13		0.851	ADD3,AHR,ALDH2,APOE,CCND2,CD180,CD34,CD36,CD4,CD40,CD44,CD69,CD72,CD9,CDKN1A,CDKN2A,CSF1,CTSE,CXCR4,DCLRE1C,EFNB1,EFNB2,EGR3,EPS15,ETS1,GRAP2,HELLS,HLA-DQB1,HOXB3,HOXB4,IGF1,IL2RG,IL6,ITGB3,LAG3,LRP6,MAN2A1,Meis1,NBEAL2,NOTCH4,PAG1,PCGF2,PECAM1,PLCG1,PRKCE,PROS1,RASGRP1,RGS18,RHOH,RUNX2,RUNX3,SLFN12L,SPNS2,ST14,STK17B,THBS1,TNFSF12,VAV3,ZBTB16	59
Cancer, Organismal Injury and Abnormalities	abdominal neoplasm	1.31e-13		-0.301	ABCG2,ABHD6,ABLIM1,ACADS,ACHE,ACTN1,ACY1,ADAM19,ADAM22,ADAM33,ADAMTS1,ADAMTS16,ADAMTSL2,ADARB1,ADCY8,ADD3,ADGB,ADGRG1,AFAP1L1,AHNAK2,AHR,AKT3,ALDH2,ALPK1,AMOTL1,ANTXR2,ANXA5,AOAH,APOBEC1,APOC4,APOE,ARHGAP10,ARHGAP15,ARHGAP19,ARHGAP29,ARHGAP32,ARHGAP5,ARHGEF18,ARHGEF3,ARHGEF40,ARSG,ARVCF,ASAP3,ASB2,ASCL4,ASPH,ASS1,ATG4C,ATP6V0A2,ATP6V1G3,ATP8A2,ATRNL1,AXL,B3GALNT1,B3GALT5,B3GNT8,B4GALT4,BCAR3,BCL9…	616
Cell-mediated Immune Response, Cellular Function and Maintenance, Hematological System Development and Function	T cell homeostasis	1.59e-13	Increased	2.016	ACHE,AHR,AXL,CARD11,CD38,CD4,CD40,CD69,CD74,CDKN1A,CDKN2A,CLEC6A,CXCR3,CXCR4,CYR61,DCLRE1C,EFNB1,EFNB2,EGR2,EGR3,EPHA2,ETS1,FZD7,GRAP2,HLA-DOA,HLA-DQA1,HLA-DQB1,IFNAR1,IGF1,IL1B,IL2RG,IL6,IRAK3,ITGA4,ITGAL,JAG1,JAG2,KCNA3,LAG3,LGALS1,LILRB4,LTB,mir-146,MSR1,PAG1,PCGF2,PDCD1,PRKCA,PTGER4,PTPN22,RASGRP1,RFTN1,RHOH,RNF128,RUNX2,RUNX3,S1PR1,SMAD7,SPNS2,ST3GAL5,TK1,TLR3,TNFRSF11A,USP18,VAV3,WWP1,ZBTB1…	68
Cancer, Organismal Injury and Abnormalities	pelvic tumor	1.72e-13		-0.391	ABCG2,ABHD6,ACADS,ACTN1,ACY1,ADAM19,ADAMTS16,ADCY8,ADD3,ADGB,ADGRG1,AFAP1L1,AHNAK2,AKT3,ALDH2,ALPK1,AMOTL1,ANTXR2,ANXA5,AOAH,APOE,ARHGAP15,ARHGAP19,ARHGAP29,ARHGAP32,ARHGAP5,ARHGEF18,ARHGEF3,ARHGEF40,ARVCF,ASAP3,ASB2,ASPH,ASS1,ATG4C,ATP6V1G3,ATP8A2,ATRNL1,AXL,B3GALNT1,B3GALT5,B4GALT4,BCAR3,BCL9L,BIN1,BIN2,BMP2,C10orf90,C2,C3,CACNA1A,CARD11,CCL4,CCND2,CD180,CD34,CD44,CD69,CD74,CDH23,CDKN1A,CDKN2A,…	399
Cellular Development, Cellular Growth and Proliferation, Hematological System Development and Function, Hematopoiesis, Lymphoid Tissue Structure and Development, Tissue Development	hematopoiesis of mononuclear leukocytes	1.95e-13	Increased	2.043	ACHE,AHR,AXL,C3,CARD11,CCND2,CD36,CD38,CD4,CD40,CD44,CD69,CD72,CD74,CDKN1A,CDKN2A,CLEC6A,CSF1,CXCR3,CXCR4,CYR61,DCLRE1C,EFNB1,EFNB2,EGR2,EGR3,EPHA2,ETS1,EZR,FZD7,GRAP2,HELLS,HGF,HLA-DOA,HLA-DQA1,HLA-DQB1,IFI16,IFNAR1,IGF1,IL1B,IL2RG,IL6,IRAK3,ITGA4,ITGAL,ITGB3,JAG1,JAG2,KCNA3,LGALS1,LILRB4,LTB,mir-146,MMP14,MSR1,PAG1,PCGF2,PDCD1,PF4,PLCG1,PRKCA,PTGER4,PTPN22,RASGRP1,RFTN1,RHOH,RNF128,RUNX2,RUNX3,…	81
Cardiovascular System Development and Function, Cell-To-Cell Signaling and Interaction	adhesion of endothelial cells	1.99e-13		0.471	ANXA5,AXL,CCL4,CD34,CD36,CD44,CXCR3,CXCR4,CYR61,EGR3,ETS1,HGF,IL1B,ITGA4,ITGAL,ITGB3,PECAM1,PF4,PLPP3,PLXND1,PRKCA,S1PR2,SELPLG,SPARC,TGFBI,THBD,THBS1,TLR3,TNFSF12,VCAM1	30
Cellular Movement	transmigration of cells	2e-13		-0.372	APOE,Ccl2,CCL4,CCR1,CD40,CD44,CD74,CSF1,CTSV,CXCR3,CXCR4,EFNB2,ENG,FPR1,IGF1,IL1B,IL6,ITGA4,ITGAL,ITGB3,JAM2,JAM3,LDLR,LGALS1,MMP14,NOTCH4,PECAM1,ST14,TRIO,VAV3,VCAM1,XDH	32
Cancer, Organismal Injury and Abnormalities	metastasis	2.02e-13		0.367	ABLIM1,ADAMTS1,AFAP1L1,AFDN,AKT3,ANXA5,APOE,AXL,BMP2,C3,Ccl2,CCND2,CD36,CD40,CD44,CD9,CDKN1A,CDKN2A,COL6A3,COLEC12,CSF1,CXCR3,CXCR4,CYBB,CYR61,EDN1,ENG,EPHA2,EZR,FABP5,FAM26F,FGF2,FGR,FSCN1,FZD7,GLUL,GRK6,HCAR2,HGF,IFNAR1,IGF1,IL1B,IL2RG,IL6,ITGA4,ITGAL,ITGB3,ITPR3,JAG1,JAM3,KLHL3,LGALS1,LTB,MAGI1,mir-146,mir-455,mir-506,MLPH,MMP14,NBEAL2,NEDD9,NID2,NRP1,NRP2,NUMB,OLFML3,PDCD1,PECAM1,PIK3R3,PLPP3…	94
Cell Death and Survival	apoptosis of leukocytes	2.18e-13		0.506	AHR,APOE,Ccl2,CCL4,CD38,CD4,CD40,CD44,CD69,CD9,CDKN1A,CDKN2A,CSF1,CXCR4,CYBB,EFNB1,EGR3,ETS1,EZR,FGL2,GRAP2,GSN,HCAR2,HIST1H1C,IGF1,IL1B,IL2RG,IL6,IRAK3,ITPR3,LDLR,LGALS1,Ms4a4b (includes others),MSR1,NCEH1,PDCD1,PDGFC,PECAM1,PF4,PLCG1,PRKCA,PRKCE,PTGER4,RHOH,RNASEL,S1PR1,S1PR2,SIGLEC8,SMAD7,ST14,ST3GAL1,STK17B,THBS1,TLR3,TNFRSF11A,TNFRSF17,TNFRSF21,VAV3,ZBTB16	59
Cell-mediated Immune Response, Cellular Movement, Hematological System Development and Function, Immune Cell Trafficking	T cell migration	2.58e-13		1.231	C3,Ccl2,CCL27,CCL4,CCR1,CD4,CD40,CD44,CD69,CD74,CEACAM1,CTSV,CXCL16,CXCR3,CXCR4,EGR2,EZR,GRK6,HGF,IFNAR1,IL1B,IL6,ITGA4,ITGAE,ITGAL,ITGB3,KCNA3,LAG3,LDLR,LGALS1,LTB,PDCD1,PECAM1,PLCG1,RASGRP1,RIPOR2,S1PR1,SELPLG,SPARC,THBS1,TNFRSF21,TNFSF12	42
Cancer, Organismal Injury and Abnormalities, Reproductive System Disease	tumorigenesis of genital organ	2.93e-13		-0.978	ABCG2,ABHD6,ACADS,ACHE,ACTN1,ACY1,ADAM19,ADAMTS16,ADARB1,ADCY8,ADD3,ADGB,ADGRG1,AHNAK2,AHR,AKT3,ALDH2,ALPK1,AMOTL1,ANTXR2,ANXA5,AOAH,APOE,ARHGAP15,ARHGAP19,ARHGAP29,ARHGAP32,ARHGAP5,ARHGEF18,ARHGEF3,ARHGEF40,ARVCF,ASAP3,ASB2,ASPH,ASS1,ATG4C,ATP8A2,ATRNL1,AXL,B3GALNT1,B3GALT5,B4GALT4,BCAR3,BCL9L,BIN1,BIN2,BMP2,C10orf90,C2,C3,CACNA1A,CARD11,CCL4,CCND2,CD180,CD34,CD44,CD69,CD74,CDH23,CDKN1A,CDKN2A,C…	392
Inflammatory Response	inflammation of absolute anatomical region	2.94e-13		-0.118	ABCG2,ABHD6,ADGRE1,AHR,ALDH2,ANXA5,APOE,ARHGAP10,ASB2,AXL,C3,CARD11,Ccl2,CCL4,CCR1,CD180,CD300LF,CD36,CD38,CD4,CD40,CD44,CD69,CD72,CD74,CDK5R1,CDKN1A,CDKN2A,CEACAM1,CFH,CH25H,CKB,CLEC7A,CSF1,CTSV,CXCL16,CXCR3,CYBB,CYR61,EDN1,EGR2,EPHA2,EYA4,FPR2,GABBR1,GABBR2,GRK6,HGF,HLA-DQA1,HLA-DQB1,IFNAR1,IFNLR1,IGF1,IL1B,IL2RG,IL6,IRAK3,ITGA4,ITGAL,ITGB3,JAG1,KCNA3,LDLR,LGALS1,LRP6,LRRK2,LTB,MAN2A1,MAPKAPK3,…	115
Cancer, Organismal Injury and Abnormalities, Reproductive System Disease	genital tumor	3.11e-13		-0.978	ABCG2,ABHD6,ACADS,ACHE,ACTN1,ACY1,ADAM19,ADAMTS16,ADARB1,ADCY8,ADD3,ADGB,ADGRG1,AHNAK2,AHR,AKT3,ALDH2,ALPK1,AMOTL1,ANTXR2,ANXA5,AOAH,APOE,ARHGAP15,ARHGAP19,ARHGAP29,ARHGAP32,ARHGAP5,ARHGEF18,ARHGEF3,ARHGEF40,ARVCF,ASAP3,ASB2,ASPH,ASS1,ATG4C,ATP8A2,ATRNL1,AXL,B3GALNT1,B3GALT5,B4GALT4,BCAR3,BCL9L,BIN1,BIN2,BMP2,C10orf90,C2,C3,CACNA1A,CARD11,CCL4,CCND2,CD180,CD34,CD44,CD69,CD74,CDH23,CDKN1A,CDKN2A,C…	392
Cancer, Gastrointestinal Disease, Organismal Injury and Abnormalities	gastrointestinal neoplasia	3.59e-13		1.178	ABCG2,ABLIM1,ACADS,ACHE,ACTN1,ACY1,ADAM19,ADAM22,ADAM33,ADAMTS1,ADAMTS16,ADAMTSL2,ADARB1,ADCY8,ADD3,ADGB,AFAP1L1,AHNAK2,AHR,AKT3,ALDH2,ALPK1,AMOTL1,ANTXR2,AOAH,APOBEC1,APOE,ARHGAP10,ARHGAP15,ARHGAP19,ARHGAP32,ARHGAP5,ARHGEF18,ARHGEF3,ARHGEF40,ARSG,ARVCF,ASAP3,ASB2,ASCL4,ASPH,ASS1,ATP6V0A2,ATP6V1G3,ATP8A2,ATRNL1,AXL,B3GNT8,BCAR3,BCL9L,BIN2,BLVRB,BMP2,C10orf90,C11orf96,C2,C3,C4orf19,C9orf172,CACNA1…	526
Cardiovascular System Development and Function	vascularization	3.77e-13		1.951	ADAMTS1,APOE,AXL,BMP2,C3,Ccl2,CD40,CD44,CEACAM1,CLIC4,CSF1,CXCR3,CXCR4,CYR61,ECSCR,EFNB1,EFNB2,ENG,EPHA2,EPHB3,FGF2,HGF,IFNAR1,IGF1,IL1B,ITGA4,ITGB3,LGALS1,MMP14,NRP1,NRP2,PDGFC,PLCD1,S1PR2,SDC4,TGFA,THBS1,TLR3,VCAM1	39
Cancer, Organismal Injury and Abnormalities	breast or colorectal cancer	4.29e-13		0.285	ABCG2,ACADS,ADAM19,ADAMTS1,ADAMTS16,ADARB1,ADCY8,ADD3,ADGB,AFAP1L1,AHNAK2,ALDH2,AMOTL1,ANTXR2,AOAH,APOBEC1,APOE,ARHGAP10,ARHGAP19,ARHGAP32,ARHGAP5,ARHGEF18,ARHGEF3,ARHGEF40,ARVCF,ASAP3,ASB2,ASCL4,ASS1,ATP6V1G3,ATRNL1,AXL,B3GNT8,BCAR3,BCL9L,BMP2,C10orf90,C2,C3,C9orf172,CACNA1A,CARD11,Cbr2,Ccl2,CCL4,CCND2,CD300C,CD34,CD36,CD4,CD44,CD69,CD9,CD93,CDH23,CDKN1A,CDKN2A,CDS1,CEACAM1,CEP128,CERKL,CFH,CHST…	381
Connective Tissue Disorders, Immunological Disease, Inflammatory Disease, Inflammatory Response, Organismal Injury and Abnormalities, Skeletal and Muscular Disorders	rheumatoid arthritis	4.34e-13		-0.471	ACHE,ADCY8,APOE,C2,C3,Ccl2,CCL4,Ccl9,CCR1,CD180,CD300C,CD36,CD4,CD40,CD44,CD69,CD74,CHST8,CSF1,CXCL14,CXCL16,CXCR4,EFNB1,FGF2,FGL2,FPR2,GLUL,GSN,HLA-DOA,HLA-DQA1,HLA-DQB1,HLA-DRB5,IFNAR1,IGF1,IL1B,IL6,ITPR3,JAM3,KLF12,LDHB,LDLRAD3,LGALS1,LRRK2,LTB,MAGI1,MGLL,mir-146,MLPH,MMP14,MOB3B,MRC1,Ms4a4b (includes others),Ms4a6c,MS4A7,NOTCH4,NRP1,NUMB,PADI2,PARD3B,PDCD1,PECAM1,PRUNE2,PTGER4,PTPN22,RALGDS,R…	85
Cancer, Gastrointestinal Disease, Organismal Injury and Abnormalities	gastrointestinal tract cancer	4.56e-13		0.57	ABLIM1,ACADS,ACHE,ACTN1,ACY1,ADAM19,ADAM22,ADAM33,ADAMTS1,ADAMTS16,ADAMTSL2,ADARB1,ADCY8,ADD3,ADGB,AFAP1L1,AHNAK2,AHR,AKT3,ALDH2,ALPK1,AMOTL1,ANTXR2,AOAH,APOBEC1,APOE,ARHGAP10,ARHGAP15,ARHGAP19,ARHGAP32,ARHGAP5,ARHGEF18,ARHGEF3,ARHGEF40,ARSG,ARVCF,ASAP3,ASB2,ASCL4,ASS1,ATP6V0A2,ATP6V1G3,ATP8A2,ATRNL1,AXL,B3GNT8,BCAR3,BCL9L,BIN2,BLVRB,BMP2,C10orf90,C11orf96,C2,C3,C4orf19,C9orf172,CACNA1A,CARD11,CA…	515
Cell Death and Survival	cell death of immune cells	5.13e-13		1.195	AHR,ANTXR2,APOE,BMP2,C3,CARD11,Ccl2,CCL4,CCND2,CD38,CD4,CD40,CD44,CD69,CD74,CD9,CDKN1A,CDKN2A,CLEC10A,CSF1,CXCR4,CYBB,DRAM1,EFNB1,EGR3,ETS1,EZR,FGL2,GRAP2,GSN,HCAR2,HGF,HIST1H1C,IFNAR1,IGF1,IL1B,IL2RG,IL6,IRAK3,ITGA4,ITGAL,ITPR3,LAG3,LDLR,LGALS1,mir-146,Ms4a4b (includes others),MSR1,NCEH1,NLRC4,NUMB,PDCD1,PDGFC,PECAM1,PF4,PLCG1,PRKCA,PRKCE,PTGER4,RHOH,RNASEL,S1PR1,S1PR2,SIGLEC8,SMAD7,ST14,ST3GAL1…	75
Cell Morphology	abnormal morphology of cells	5.7e-13			ABCG2,Acp5,ADAM22,ADD3,AGO4,AHR,APOE,ARSG,ATP8A2,BCAR3,BIN1,C3,CACNA1A,CARD11,Ccl2,CCND2,CD34,CD36,CD4,CD40,CD44,CDH23,CDK5R1,CDKN1A,CDKN2A,CFH,CHSY1,CKB,CLIC4,CLSTN1,CP,CSF1,CTSF,CTSV,CXCR4,CXXC5,CYBB,CYP27A1,DCLRE1C,DSE,EFNB1,EGR3,EPHB3,EPS15,EPS8,ETS1,FGF2,GABBR1,GDF3,GLIS3,GRAP2,H6PD,HELLS,HGF,HIP1,HLA-DQA1,HLA-DQB1,IFNAR1,IGF1,IL1B,IL2RG,IL6,IQGAP2,ITGB3,ITPR3,ITSN1,JAG2,JAM2,KCNJ10,KLK8,LAG…	125
Cell-To-Cell Signaling and Interaction, Cellular Movement	recruitment of blood cells	5.87e-13		1.027	AHR,APOE,C3,Ccl2,CCL27,CCL4,CCR1,CD36,CD4,CD40,CD44,CD69,CD74,CD93,CLEC7A,CSF1,CXCL16,CXCR3,CXCR4,CYR61,EDN1,ETS1,F13A1,FABP5,FGR,FPR2,GRK6,GSN,HCAR2,IFNAR1,IL1B,IL6,ITGA4,ITGAE,LGALS1,LRRK2,PECAM1,RHOB,S1PR1,S1PR2,SELPLG,SLFN12L,THBS1,TLR3,TNFSF12,VAV3,VCAM1,XDH	48
Cancer, Neurological Disease, Organismal Injury and Abnormalities	glioblastoma	6.21e-13			ABCG2,ACTN1,ADARB1,AKT3,ALDH2,ASB2,CCND2,CD180,CD300C,CD44,CD93,CDKN1A,CDKN2A,CSF1,CXCL16,EGR3,ENG,ENTPD4,EPHA2,FGF2,GLIPR1,GPNMB,HGF,HIST1H1C,HLA-DQA1,IFNAR1,IGF1,IL1B,IL6,ITGB3,KCNMA1,LDLRAD3,LRRK2,MGLL,mir-506,MMP14,NAV3,NBEA,PDCD1,PDGFC,PKP4,PSD3,RAPGEF5,RBFOX1,RECK,RUNX3,SETBP1,SLC12A2,TGFBI,TLE3,TRIO,TUBA1A,VAV3,VCAM1	54
Cell-To-Cell Signaling and Interaction, Cellular Assembly and Organization	cell-cell contact	6.84e-13		-0.348	ACHE,ACTN1,AFDN,ANXA5,APOE,ARHGAP19,ASB2,CACNA1A,CD34,CD36,CD4,CD44,CD9,CD93,CDK5R1,CEACAM1,CERCAM,CLSTN1,CSF1,CTSV,CXCL16,CXCR3,CXCR4,CYFIP2,CYR61,DAB2,EDN1,EFNB2,EPHB3,EPS8,FGF2,FSCN1,GABBR2,HGF,IFI16,IGF1,IL6,IQGAP1,ITGA4,ITGAL,ITGB3,JAM2,JAM3,KCNJ10,KLK8,LDLR,LGALS1,LRP6,LRRK2,MMP14,MYO6,MYOF,NECTIN2,PARD3B,PKP4,PLCG1,PLPP3,PLXND1,PMP22,PRKCA,S1PR1,SCARF2,SIGLEC1,SLC12A2,SNTA1,STX1A,THBD,THBS…	73
Cellular Movement	invasion of tumor cell lines	6.9e-13		1.462	ABLIM1,ADAMTS1,AFAP1L1,AFDN,AKT3,ASPH,AXL,BCAR3,BMP2,CCR1,CD44,CD74,CD9,CDK5R1,CDKN1A,CDKN2A,CEACAM1,CFH,CHP2,CXCR3,CXCR4,CYR61,DAB2,DRAM1,DSE,EDN1,EPHA2,EPS8,ETS1,EZR,FABP5,FAP,FGF2,FSCN1,GPR31,HGF,HTRA3,IGF1,IL6,IQGAP1,ITGA4,ITGAL,ITGB3,JAM3,LGALS1,MAGI1,mir-146,mir-506,MMP14,NEDD9,NOVA1,NRP1,NRP2,NUMB,PLCD1,PLCG1,POSTN,PPM1F,PRKCA,PRKCE,PTP4A3,RECK,RUNX2,RUNX3,RXRG,S1PR2,SDC4,SERPINE2,SH3BGRL,…	81
Cellular Movement, Hematological System Development and Function, Immune Cell Trafficking, Inflammatory Response	cellular infiltration by phagocytes	7.75e-13		0.298	APOE,C2,C3,Ccl2,CCL4,CCR1,CD300LF,CD36,CD44,CFH,CSF1,CYBB,CYR61,CYSLTR2,EDN1,FPR1,FPR2,HGF,IL1B,IL6,ITGAL,JAM3,LDLR,LGALS1,LRRK2,LTB,mir-146,NAAA,NDST1,PDCD1,PF4,PLTP,PRKCA,RAB27A,S1PR2,SGK1,SMAD7,THBD,TLR3,TNFRSF21,TNFSF12,VAV3	42
Cancer, Organismal Injury and Abnormalities	pelvic cancer	7.9e-13		-0.607	ABCG2,ABHD6,ACADS,ACTN1,ACY1,ADAM19,ADAMTS16,ADCY8,ADD3,ADGB,ADGRG1,AFAP1L1,AHNAK2,AKT3,ALDH2,ALPK1,AMOTL1,ANTXR2,ANXA5,AOAH,APOE,ARHGAP15,ARHGAP19,ARHGAP29,ARHGAP32,ARHGAP5,ARHGEF18,ARHGEF3,ARHGEF40,ARVCF,ASAP3,ASB2,ASPH,ASS1,ATG4C,ATP6V1G3,ATP8A2,ATRNL1,AXL,B3GALNT1,B3GALT5,B4GALT4,BCAR3,BCL9L,BIN1,BIN2,BMP2,C10orf90,C2,C3,CACNA1A,CARD11,CCL4,CCND2,CD180,CD34,CD44,CD69,CD74,CDH23,CDKN1A,CDKN2A,…	395
Cancer, Organismal Injury and Abnormalities, Reproductive System Disease	genital tract cancer	7.99e-13		-0.607	ABCG2,ABHD6,ACADS,ACHE,ACTN1,ACY1,ADAM19,ADAMTS16,ADCY8,ADD3,ADGB,ADGRG1,AHNAK2,AKT3,ALDH2,ALPK1,AMOTL1,ANTXR2,ANXA5,AOAH,APOE,ARHGAP15,ARHGAP19,ARHGAP29,ARHGAP32,ARHGAP5,ARHGEF18,ARHGEF3,ARHGEF40,ARVCF,ASAP3,ASB2,ASPH,ASS1,ATG4C,ATP8A2,ATRNL1,AXL,B3GALNT1,B3GALT5,B4GALT4,BCAR3,BCL9L,BIN1,BIN2,BMP2,C10orf90,C2,C3,CACNA1A,CARD11,CCL4,CCND2,CD180,CD34,CD44,CD69,CD74,CDH23,CDKN1A,CDKN2A,CDS1,CEACAM1…	384
Cellular Function and Maintenance, Inflammatory Response	phagocytosis	8.32e-13		1.042	ANXA5,AXL,BIN1,C3,Ccl2,CD36,CD38,CD4,CD44,CD93,CFH,CH25H,CKB,CLEC6A,CLEC7A,CLIC4,COLEC12,CSF1,CYBB,FGR,FPR1,GRK6,GSN,HGF,IFNAR1,IL1B,IL6,KCNMA1,MRC1,MSR1,MYO5A,PEAR1,PECAM1,PF4,PRKCA,PRKCE,PROS1,PTGER4,RAB27A,RRAS2,SELPLG,SIGLEC1,SIRPB1,SPIC,THBS1,TLR3	46
Cell-To-Cell Signaling and Interaction, Cellular Movement, Hematological System Development and Function, Immune Cell Trafficking	recruitment of leukocytes	8.7e-13		0.714	AHR,APOE,C3,Ccl2,CCL27,CCL4,CCR1,CD36,CD4,CD40,CD44,CD69,CD74,CD93,CLEC7A,CSF1,CXCL16,CXCR3,CXCR4,CYR61,EDN1,ETS1,F13A1,FABP5,FGR,FPR2,GRK6,GSN,HCAR2,IFNAR1,IL1B,IL6,ITGA4,ITGAE,LGALS1,PECAM1,RHOB,S1PR1,S1PR2,SELPLG,SLFN12L,THBS1,TLR3,TNFSF12,VAV3,VCAM1,XDH	47
Cardiovascular System Development and Function, Cell-To-Cell Signaling and Interaction	binding of vascular endothelial cells	9.38e-13		0.328	ANXA5,AXL,CD36,CD44,CXCR3,CXCR4,CYR61,EGR3,F9,FGF2,HGF,IL1B,ITGA4,ITGAE,ITGAL,ITGB3,PECAM1,PF4,PLXND1,S1PR2,SELPLG,SPARC,TGFBI,THBS1,TLR3,TNFSF12,VCAM1	27
Cancer, Gastrointestinal Disease, Organismal Injury and Abnormalities	large intestine neoplasm	1.17e-12		0.57	ABCG2,ABLIM1,ACADS,ACHE,ACTN1,ACY1,ADAM19,ADAM22,ADAM33,ADAMTS1,ADAMTS16,ADAMTSL2,ADARB1,ADCY8,ADD3,ADGB,AFAP1L1,AHNAK2,AHR,ALDH2,ALPK1,AMOTL1,ANTXR2,AOAH,APOBEC1,ARHGAP10,ARHGAP15,ARHGAP19,ARHGAP32,ARHGAP5,ARHGEF18,ARHGEF3,ARHGEF40,ARSG,ARVCF,ASAP3,ASB2,ASCL4,ASS1,ATP6V0A2,ATP6V1G3,ATP8A2,ATRNL1,AXL,B3GNT8,BCAR3,BCL9L,BIN2,BLVRB,BMP2,C10orf90,C11orf96,C2,C3,C4orf19,C9orf172,CACNA1A,CARD11,CASS4,…	498
Cancer, Gastrointestinal Disease, Organismal Injury and Abnormalities	malignant neoplasm of large intestine	1.18e-12		0.555	ABLIM1,ACADS,ACHE,ACTN1,ACY1,ADAM19,ADAM22,ADAM33,ADAMTS1,ADAMTS16,ADAMTSL2,ADARB1,ADCY8,ADD3,ADGB,AFAP1L1,AHNAK2,AHR,ALDH2,ALPK1,AMOTL1,ANTXR2,AOAH,APOBEC1,ARHGAP10,ARHGAP15,ARHGAP19,ARHGAP32,ARHGAP5,ARHGEF18,ARHGEF3,ARHGEF40,ARSG,ARVCF,ASAP3,ASB2,ASCL4,ASS1,ATP6V0A2,ATP6V1G3,ATP8A2,ATRNL1,AXL,B3GNT8,BCAR3,BCL9L,BIN2,BLVRB,BMP2,C10orf90,C11orf96,C2,C3,C4orf19,C9orf172,CACNA1A,CARD11,CASS4,CCND2,…	496
Cancer, Gastrointestinal Disease, Organismal Injury and Abnormalities	digestive organ tumor	1.19e-12		-0.436	ABCG2,ABLIM1,ACADS,ACHE,ACTN1,ACY1,ADAM19,ADAM22,ADAM33,ADAMTS1,ADAMTS16,ADAMTSL2,ADARB1,ADCY8,ADD3,ADGB,ADGRG1,AFAP1L1,AHNAK2,AHR,AKT3,ALDH2,ALPK1,AMOTL1,ANTXR2,AOAH,APOBEC1,APOC4,APOE,ARHGAP10,ARHGAP15,ARHGAP19,ARHGAP29,ARHGAP32,ARHGAP5,ARHGEF18,ARHGEF3,ARHGEF40,ARSG,ARVCF,ASAP3,ASB2,ASCL4,ASPH,ASS1,ATG4C,ATP6V0A2,ATP6V1G3,ATP8A2,ATRNL1,AXL,B3GALNT1,B3GNT8,B4GALT4,BCAR3,BCL9L,BIN1,BIN2,BLVRB,BM…	579
Infectious Diseases	infection of mammalia	1.22e-12	Decreased	-2.215	AHR,ANTXR2,APOE,Bst2,C3,Ccl2,CCR1,CD36,CD4,CD40,CD44,CD74,CEACAM1,CH25H,CLEC12A,CLEC6A,CLEC7A,CLIC4,CXCL16,CXCR3,CXCR4,CYBB,FGR,FPR1,HLA-DQB1,Ifi47,IFNAR1,IFNLR1,Iigp1,IL1B,IL2RG,IL6,ITGAE,LTB,MSR1,NLRC4,OASL,OLFM4,PLA2G7,PRKCE,RAPH1,RNASEL,SIGLEC1,SLAMF1,TLR3,TNFSF12,USP18	47
Cellular Movement	cellular infiltration by myeloid cells	1.24e-12		1.063	APOE,C2,C3,Ccl2,CCL4,CCR1,CD300LF,CD36,CD44,CFH,CSF1,FPR1,FPR2,HGF,IL1B,IL6,ITGAL,LGALS1,LRRK2,LTC4S,mir-146,MSR1,NDST1,OLFM4,PDCD1,PF4,PLA2G7,PLTP,PRKCA,RAB27A,RUNX3,SGK1,SIGLEC8,THBD,TLR3,VAV3,ZBTB16	37
Cancer, Organismal Injury and Abnormalities	genitourinary carcinoma	1.3e-12		1	ABCG2,ABHD6,ACADS,ACHE,ACTN1,ACY1,ADAM19,ADAMTS16,ADCY8,ADD3,ADGB,ADGRG1,AHNAK2,AKT3,ALDH2,ALPK1,AMOTL1,ANTXR2,ANXA5,AOAH,APOE,ARHGAP15,ARHGAP19,ARHGAP29,ARHGAP32,ARHGAP5,ARHGEF18,ARHGEF3,ARHGEF40,ARVCF,ASAP3,ASB2,ASPH,ATG4C,ATP8A2,ATRNL1,AXL,B3GALNT1,B3GALT5,B4GALT4,BCAR3,BCL9L,BIN1,BIN2,BLVRB,BMP2,C10orf90,C2,C3,CACNA1A,CARD11,CCND2,CCR1,CD180,CD34,CD44,CD74,CD9,CDH23,CDKN1A,CDKN2A,CDS1,CEACAM1…	381
Cellular Development, Cellular Growth and Proliferation, Embryonic Development, Hematological System Development and Function, Hematopoiesis, Lymphoid Tissue Structure and Development, Organ Development, Organismal Development, Tissue Development	lymphopoiesis	1.54e-12	Increased	2.19	ACHE,AHR,AXL,C3,CARD11,CCND2,CD36,CD38,CD4,CD40,CD44,CD69,CD72,CD74,CDKN1A,CDKN2A,CLEC6A,CXCR3,CXCR4,CYR61,DCLRE1C,EFNB1,EFNB2,EGR2,EGR3,EPHA2,ETS1,EZR,FZD7,GRAP2,HELLS,HLA-DOA,HLA-DQA1,HLA-DQB1,IFNAR1,IGF1,IL1B,IL2RG,IL6,IRAK3,ITGA4,ITGAL,JAG1,JAG2,KCNA3,LGALS1,LILRB4,LTB,mir-146,MMP14,MSR1,PAG1,PCGF2,PDCD1,PLCG1,PRKCA,PTGER4,PTPN22,RASGRP1,RFTN1,RHOH,RNF128,RUNX2,RUNX3,S1PR1,SLAMF1,SMAD7,ST3GAL…	76
Cell-mediated Immune Response, Cellular Development, Cellular Function and Maintenance, Cellular Growth and Proliferation, Embryonic Development, Hematological System Development and Function, Hematopoiesis, Lymphoid Tissue Structure and Development, Organ Development, Organismal Development, Tissue Development	T cell development	1.54e-12	Increased	2.131	ACHE,AHR,AXL,CARD11,CD4,CD40,CD69,CD74,CDKN1A,CDKN2A,CLEC6A,CXCR3,CXCR4,CYR61,DCLRE1C,EFNB1,EFNB2,EGR2,EGR3,EPHA2,ETS1,FZD7,GRAP2,HLA-DOA,HLA-DQA1,HLA-DQB1,IFNAR1,IGF1,IL1B,IL2RG,IL6,IRAK3,ITGA4,ITGAL,JAG1,JAG2,KCNA3,LGALS1,LILRB4,LTB,mir-146,MSR1,PAG1,PCGF2,PDCD1,PRKCA,PTGER4,PTPN22,RASGRP1,RFTN1,RHOH,RNF128,RUNX2,RUNX3,S1PR1,SMAD7,ST3GAL5,TK1,TLR3,TNFRSF11A,USP18,VAV3,WWP1,ZBTB16,ZFPM1	65
Cell Death and Survival	cell death of blood cells	1.8e-12		1.408	AHR,ANTXR2,APOE,BMP2,C3,CARD11,Ccl2,CCL4,CCND2,CD38,CD4,CD40,CD44,CD69,CD74,CD9,CDKN1A,CDKN2A,CLEC10A,CSF1,CXCR4,CYBB,DRAM1,EFNB1,EGR3,ETS1,EZR,FGL2,GRAP2,GSN,HCAR2,HGF,HIST1H1C,IFNAR1,IGF1,IL1B,IL2RG,IL6,IRAK3,ITGA4,ITGAL,ITPR3,LAG3,LDLR,LGALS1,Meis1,mir-146,Ms4a4b (includes others),MSR1,NCEH1,NLRC4,NUMB,PDCD1,PDGFC,PECAM1,PF4,PLCG1,PRKCA,PRKCE,PTGER4,RHOH,RNASEL,S1PR1,S1PR2,SIGLEC8,SLC46A1,SMAD…	77
Cellular Function and Maintenance	engulfment of leukocytes	2.02e-12		1.13	ANXA5,APOE,AXL,BIN1,C3,CD36,CD38,CD44,CD93,CFH,CH25H,CLEC6A,CLIC4,FGR,FPR1,GRK6,GSN,HGF,IFNAR1,IL1B,MRC1,MSR1,ORAI2,PF4,PRKCA,PROS1,SELPLG,SIGLEC1,SIRPB1,SPIC,THBS1,TLR3	32
Cell-To-Cell Signaling and Interaction	adhesion of tumor cell lines	2.15e-12		0.115	ADD3,AFDN,APOE,Ccl2,CCL4,CD4,CD44,CD9,CDKN2A,CFH,CHP2,CXCR3,CXCR4,CYBB,CYR61,DAB2,EFNB1,EGR3,EMILIN1,EPHA2,ETS1,GRK6,HGF,IGF1,IL6,ITGA4,ITGAL,ITGB3,JAM3,MAGI1,MMP14,MYO6,NECTIN2,PLCG1,PRKCA,PTP4A3,RALGDS,RNASEL,S1PR2,SELPLG,THBD,THBS1,TIAM1,VCAM1	44
Cellular Movement, Hematological System Development and Function, Immune Cell Trafficking	migration of antigen presenting cells	2.24e-12		-0.086	APOE,ASB2,C3,Ccl2,CCL4,Ccl9,CD38,CD40,CD44,CD74,CEACAM1,CSF1,CXCR3,CXCR4,CYBB,ENG,EPS8,FPR2,HGF,IL1B,ITGAL,LGALS1,NLRC4,NRP2,PLXNC1,PLXND1,RAMP1,RHOB,RUNX3,S1PR1,S1PR4	31
Cell-To-Cell Signaling and Interaction, Inflammatory Response	response of phagocytes	2.39e-12		0.786	ANXA5,AXL,BIN1,C3,CCR1,CD36,CD38,CD44,CD9,CD93,CFH,CH25H,CLEC6A,CLEC7A,CLIC4,FGR,FPR1,GRK6,GSN,HGF,IFNAR1,IL1B,IL6,ITGA4,ITGAL,ITGB3,PF4,PRKCA,PRKCE,SELPLG,SIGLEC1,SIRPB1,SPIC,THBS1,TLR3,TNFRSF11A,VCAM1	37
Cell-To-Cell Signaling and Interaction, Hematological System Development and Function, Inflammatory Response	binding of professional phagocytic cells	2.47e-12		0.816	APOE,AXL,C3,CCR1,CD34,CD4,CD40,CD44,CD69,CFH,CLEC10A,Cmah,CSF1,CXCR4,CYBB,FGF2,FGR,FPR1,IL1B,IL6,ITGA4,ITGAL,ITGB3,JAM3,MRC1,MSR1,PF4,PLTP,PLXNC1,RHOB,SELPLG,THBD,VAV3,VCAM1	34
Cardiovascular System Development and Function, Cell-To-Cell Signaling and Interaction	adhesion of vascular endothelial cells	2.5e-12		1.1	ANXA5,CD36,CD44,CXCR3,CXCR4,CYR61,EGR3,HGF,IL1B,ITGA4,ITGAL,ITGB3,PECAM1,PF4,PLXND1,S1PR2,SELPLG,SPARC,TGFBI,THBS1,TLR3,TNFSF12,VCAM1	23
Cancer, Gastrointestinal Disease, Organismal Injury and Abnormalities	gastrointestinal carcinoma	2.56e-12			ABLIM1,ACHE,ACTN1,ACY1,ADAM19,ADAM22,ADAM33,ADAMTS1,ADAMTS16,ADAMTSL2,ADARB1,ADCY8,ADD3,ADGB,AFAP1L1,AHNAK2,AHR,AKT3,ALDH2,ALPK1,AMOTL1,ANTXR2,AOAH,APOBEC1,APOE,ARHGAP10,ARHGAP15,ARHGAP19,ARHGAP32,ARHGAP5,ARHGEF18,ARHGEF3,ARHGEF40,ARSG,ARVCF,ASAP3,ASB2,ASCL4,ASS1,ATP6V0A2,ATP6V1G3,ATP8A2,ATRNL1,AXL,B3GNT8,BCAR3,BCL9L,BIN2,BLVRB,C10orf90,C11orf96,C2,C3,C4orf19,C9orf172,CACNA1A,CARD11,CASS4,CCND2,C…	493
Cellular Movement, Connective Tissue Development and Function	cell movement of fibroblasts	2.57e-12		1.221	AHR,APOE,BMP2,CD44,CDKN1A,CDKN2A,CYR61,CYSLTR2,EDN1,ENG,EZR,FGF2,FRMD6,GSN,HGF,IL1B,ITGB3,MRAS,MRC2,NDST1,PF4,POSTN,PRKCE,RASGRP1,RECK,RHOB,S1PR1,SDC4,SPARC,TGFA,THBS1,TIAM1,TNS1	33
Hematological System Development and Function, Lymphoid Tissue Structure and Development, Organ Morphology, Organismal Development, Tissue Morphology	morphology of spleen	2.68e-12			Acp5,AHR,AOAH,APOE,AXL,Bst2,C3,CD40,CD72,CDKN1A,CDKN2A,CSF1,DCLRE1C,EFNB1,EFNB2,EPS15,ETS1,F9,GRK6,HELLS,HLA-DQB1,IFNAR1,IGF1,IL2RG,IL6,ITGB3,LAG3,LTB,MAN2A1,mir-146,MSR1,NBEAL2,NLRC5,PDCD1,PLCD1,PRKCA,PRKCE,PTPN22,RASGRP1,RHOH,RNF128,RUNX2,RUNX3,SLC14A1,SPIC,STK17B,TGFBI,TK1,TNFSF12,YES1,ZBTB16	51
Cancer, Organismal Injury and Abnormalities	benign neoplasia	2.8e-12		0.199	ABCG2,ACHE,ADARB1,AHR,ALDH2,ANTXR2,ANXA5,APOBEC1,APOE,ASAP3,ASB2,ASS1,ATRNL1,C3,CACNA1A,CARD11,CCL4,CCND2,CD34,CD44,CDKN1A,CDKN2A,CEACAM1,CFH,CHP2,COL14A1,COL27A1,COL6A3,CP,CSF1,CXCL14,CXXC5,CYR61,DAB2,ENG,EPHB3,FABP5,FGF2,FPR2,GABBR1,GLUL,HGF,HIST1H1C,HLA-DQA1,IFITM2,IFNAR1,IGF1,IQGAP1,IQGAP2,JAG1,JAG2,KCNK6,LARGE1,LGALS1,LPAR5,LRRK2,MGST1,MMP14,NAV3,NOTCH4,NRP1,NRP2,PAG1,PDGFC,PIK3C2B,PIK3R3,PL…	98
Cellular Function and Maintenance	engulfment of cells	3.12e-12		1.122	ANXA5,APOE,AXL,BIN1,C3,CCL4,CD36,CD38,CD4,CD44,CD93,CFH,CH25H,CKB,CLEC6A,CLEC7A,CLIC4,COLEC12,CSF1,DAB2,EPS15,EPS8,EZR,FGR,FPR1,GRK6,GSN,HGF,HIP1,IFNAR1,IL1B,IL6,IQGAP1,ITSN1,MRC1,MS4A4A,MSR1,ORAI2,PEAR1,PECAM1,PF4,PRKCA,PRKCE,PROS1,PTGER4,RAB27A,RHOB,RRAS2,SELPLG,SIGLEC1,SIRPB1,SPIC,TGFA,THBS1,TLR3	55
Cell-To-Cell Signaling and Interaction	binding of myeloid cells	3.26e-12		0.489	APOE,AXL,C3,CCR1,CD300LD,CD34,CD4,CD40,CD44,CD69,CFH,CLEC10A,Cmah,CSF1,CYBB,FGF2,FGR,FPR1,FPR2,IL1B,IL6,ITGA4,ITGAL,ITGB3,JAM3,MSR1,PECAM1,PF4,PLTP,RHOB,SELPLG,THBD,TNFSF12,VAV3,VCAM1	35
Organismal Development, Organismal Injury and Abnormalities	abnormal morphology of abdomen	3.29e-12			ABCG2,Acp5,ADAM19,ADAMTS1,AHR,ANTXR2,AOAH,APOE,ARSG,AXL,Bst2,C3,CCR1,CD36,CD38,CD40,CD44,CDKN1A,CDKN2A,CEACAM1,CFH,CHST8,CLEC6A,CLEC7A,CP,CREB3L2,CSF1,CYBB,CYP27A1,DACH1,DCLRE1C,EPHB3,EPS15,ETS1,F9,FAM20C,FPR2,GLIS3,GRK6,H6PD,HELLS,HGF,HLA-DQB1,HOXB4,IFNAR1,IL2RG,IL6,IQGAP1,IQGAP2,IRAK3,ITGB3,JAG1,KCNJ10,LAG3,LDLR,LRRK2,LTB,MAN2A1,mir-146,MMP14,MSR1,NBEAL2,NLRC5,PDCD1,PECAM1,PLCD1,PRKCE,PTPN22,RA…	92
Cancer, Organismal Injury and Abnormalities	cancer	3.33e-12		0.048	ABCG2,ABHD6,ABLIM1,ACADS,ACHE,ACTN1,ACY1,ADAM19,ADAM22,ADAM33,ADAMTS1,ADAMTS16,ADAMTSL2,ADARB1,ADCY8,ADD3,ADGB,ADGRG1,AFAP1L1,AFDN,AHNAK2,AHR,AKT3,ALDH2,ALPK1,AMOTL1,ANTXR2,ANXA5,AOAH,APOBEC1,APOC4,APOE,ARHGAP10,ARHGAP15,ARHGAP19,ARHGAP29,ARHGAP32,ARHGAP5,ARHGEF18,ARHGEF3,ARHGEF40,ARSG,ARVCF,ASAP3,ASB2,ASCL4,ASPH,ASS1,ATG4C,ATP6V0A2,ATP6V1G3,ATP8A2,ATRNL1,AXL,B3GALNT1,B3GALT5,B3GNT8,B4GALT4,BCAR3…	657
Tissue Development	accumulation of cells	3.56e-12		1.565	AHR,APOE,C3,Ccl2,CCR1,CD40,CD44,CDKN1A,CDKN2A,CSF1,CXCL16,CXCR3,CXCR4,CYBB,CYR61,EDN1,ENG,FGF2,IFI16,IFNAR1,IGF1,IL1B,IL2RG,IL6,ITGA4,ITGAL,JAM3,LDLR,LRP6,LTC4S,NLRC4,POSTN,PRKCA,RASGRP1,RHOB,RUNX3,S1PR1,S1PR2,SELPLG,SLC46A1,SMAD7,THBD,THBS1,TLR3,TNFRSF21,VCAM1	46
Nervous System Development and Function	morphology of nervous system	3.79e-12			ACHE,ADAM22,AKT3,APOE,ARHGAP5,ARSG,ATP8A2,AXL,BMP2,C3,CACNA1A,Ccl2,CCND2,CD40,CD44,CD9,CDH23,CDK5R1,CDKN1A,CDKN2A,CFH,CKB,CLIC4,CLSTN1,CP,CTSF,CTSV,CXCR4,CYP27A1,DAGLA,EFNB1,EGR2,EGR3,EPHB3,FGF2,FSCN1,GABBR1,HGF,IGF1,IL1B,IL6,IQGAP1,ITSN1,JAG1,JAG2,JAM3,KCNJ10,KLK8,LAG3,LDLR,LGALS1,LPAR5,LRRK2,MYO5A,MYO6,NDST1,NRP1,NRP2,NUMB,PCGF2,PGAP1,PLXNA4,PLXNC1,PMP22,POSTN,PROS1,RGS11,RHOB,RXRG,S1PR1,SALL1,…	94
Cell-To-Cell Signaling and Interaction	response of mononuclear leukocytes	4.05e-12		0.141	AHR,APOE,AXL,CARD11,Ccl2,CCR1,CD180,CD38,CD4,CD40,CD69,CD93,CH25H,CLEC7A,ETS1,F9,FPR1,HLA-DQB1,IFNAR1,IL1B,IL6,LAG3,LGALS1,LTB,mir-146,MSR1,OASL,PDCD1,PF4,PLCG1,PLXNA1,POSTN,SELPLG,SLC1A5,TLR3,TNFRSF11A,VCAM1	37
Cancer, Gastrointestinal Disease, Organismal Injury and Abnormalities	digestive system cancer	4.1e-12		0.447	ABCG2,ABLIM1,ACADS,ACHE,ACTN1,ACY1,ADAM19,ADAM22,ADAM33,ADAMTS1,ADAMTS16,ADAMTSL2,ADARB1,ADCY8,ADD3,ADGB,ADGRG1,AFAP1L1,AHNAK2,AHR,AKT3,ALDH2,ALPK1,AMOTL1,ANTXR2,AOAH,APOBEC1,APOC4,APOE,ARHGAP10,ARHGAP15,ARHGAP19,ARHGAP29,ARHGAP32,ARHGAP5,ARHGEF18,ARHGEF3,ARHGEF40,ARSG,ARVCF,ASAP3,ASB2,ASCL4,ASPH,ASS1,ATG4C,ATP6V0A2,ATP6V1G3,ATP8A2,ATRNL1,AXL,B3GALNT1,B3GNT8,B4GALT4,BCAR3,BCL9L,BIN1,BIN2,BLVRB,BM…	569
Cancer, Organismal Injury and Abnormalities, Reproductive System Disease	tumorigenesis of reproductive tract	4.17e-12		-1.951	ABCG2,ABHD6,ACADS,ACTN1,ACY1,ADAM19,ADAMTS16,ADARB1,ADD3,ADGB,AHNAK2,AHR,AKT3,ALPK1,AMOTL1,ANTXR2,ANXA5,AOAH,APOE,ARHGAP15,ARHGAP19,ARHGAP29,ARHGAP32,ARHGEF18,ARHGEF40,ATG4C,ATP8A2,ATRNL1,AXL,B3GALNT1,B3GALT5,BIN1,BIN2,C10orf90,C3,CACNA1A,CCL4,CD180,CD44,CD74,CDKN1A,CDKN2A,CEP128,CERCAM,CERKL,CFH,CHN2,CLEC12A,CLIC4,COL14A1,COL6A3,COLEC12,CP,CREB5,CSF1,CSMD3,CTSF,CTSV,CXCL14,CXCL16,CXCR3,CXCR4,CXX…	281
Cell-To-Cell Signaling and Interaction, Cellular Function and Maintenance, Inflammatory Response	phagocytosis of cells	4.22e-12		1.458	ANXA5,AXL,BIN1,C3,CD36,CD38,CD4,CD44,CD93,CFH,CH25H,CKB,CLEC6A,CLEC7A,CLIC4,COLEC12,CSF1,FGR,FPR1,GRK6,GSN,HGF,IFNAR1,IL1B,IL6,MRC1,MSR1,PEAR1,PECAM1,PF4,PRKCA,PRKCE,PROS1,PTGER4,RAB27A,RRAS2,SELPLG,SIGLEC1,SIRPB1,SPIC,THBS1,TLR3	42
Cancer, Organismal Injury and Abnormalities, Reproductive System Disease	female genital neoplasm	4.63e-12		-1.951	ABCG2,ABHD6,ACADS,ACTN1,ACY1,ADAM19,ADAMTS16,ADARB1,ADD3,ADGB,AHNAK2,AHR,AKT3,ALPK1,AMOTL1,ANTXR2,ANXA5,AOAH,APOE,ARHGAP15,ARHGAP19,ARHGAP29,ARHGAP32,ARHGEF18,ARHGEF40,ATG4C,ATP8A2,ATRNL1,AXL,B3GALNT1,B3GALT5,BIN1,BIN2,C10orf90,C3,CACNA1A,CCL4,CD180,CD44,CD74,CDKN1A,CDKN2A,CEP128,CERCAM,CERKL,CFH,CHN2,CLEC12A,CLIC4,COL14A1,COL6A3,COLEC12,CP,CREB5,CSF1,CSMD3,CTSF,CTSV,CXCL14,CXCL16,CXCR3,CXCR4,CXX…	281
Cellular Movement, Hematological System Development and Function, Immune Cell Trafficking, Inflammatory Response	chemotaxis of antigen presenting cells	5.17e-12		1.522	APOE,Ccl2,CCL4,CCR1,CD38,CD74,CDKN1A,CSF1,CTSE,CXCL14,CXCR3,CXCR4,CYBB,FPR1,FPR2,HCAR2,IL1B,ITGB3,LDLR,LRRK2,NRP2,PF4,RHOB,RNASE2,SLAMF1,STAP1,THBS1,TRPV4,VCAM1	29
Cell Death and Survival	apoptosis of blood cells	5.37e-12		0.615	AHR,APOE,Ccl2,CCL4,CD38,CD4,CD40,CD44,CD69,CD9,CDKN1A,CDKN2A,CSF1,CXCR4,CYBB,EFNB1,EGR3,ETS1,EZR,FGL2,GRAP2,GSN,HCAR2,HIST1H1C,IGF1,IL1B,IL2RG,IL6,IRAK3,ITPR3,LDLR,LGALS1,Ms4a4b (includes others),MSR1,NCEH1,PDCD1,PDGFC,PECAM1,PF4,PLCG1,PRKCA,PRKCE,PTGER4,RHOH,RNASEL,S1PR1,S1PR2,SIGLEC8,SLC46A1,SMAD7,ST14,ST3GAL1,STK17B,THBS1,TLR3,TNFRSF11A,TNFRSF17,TNFRSF21,VAV3,ZBTB16	60
Cardiovascular System Development and Function, Cellular Movement	movement of vascular endothelial cells	5.95e-12		-0.531	ADAMTS1,CD36,CD44,CD9,CXXC5,CYR61,ECSCR,EDN1,EFNB2,EGR3,FGF2,HGF,IL1B,ITGB3,LGALS1,MMP14,NRP1,PDE2A,PIK3C2B,PLXND1,PROS1,PROX1,RECK,S1PR1,S1PR2,SDC4,SPARC,STARD13,TGFBI,THBD,THBS1,VASH1,VAV3	33
Cell-To-Cell Signaling and Interaction, Cellular Movement, Hematological System Development and Function, Immune Cell Trafficking	recruitment of mononuclear leukocytes	6.09e-12		0.609	APOE,Ccl2,CCL27,CCL4,CCR1,CD4,CD40,CD44,CSF1,CXCL16,CXCR3,CXCR4,ETS1,FABP5,FGR,FPR2,IL1B,IL6,ITGA4,ITGAE,S1PR1,S1PR2,SELPLG,TNFSF12,VAV3,VCAM1	26
Cardiovascular System Development and Function	neovascularization	6.25e-12	Increased	2.36	APOE,AXL,C3,Ccl2,CD40,CD44,CLIC4,CSF1,CXCR3,CXCR4,CYR61,ECSCR,EFNB2,EPHA2,FGF2,HGF,IGF1,IL1B,ITGA4,ITGB3,LGALS1,MMP14,NRP1,PDGFC,S1PR2,SDC4,TGFA,THBS1,TLR3,VCAM1	30
Cell-To-Cell Signaling and Interaction	adhesion of connective tissue cells	6.81e-12		-0.918	BMP2,CD4,CD44,CDK5R1,CSF1,CYR61,EFNB2,FGF2,HGF,IL1B,IL6,IQGAP1,ITGAL,ITGB3,JAG1,LDLR,MAN2A1,PLXND1,PMP22,POSTN,RHOB,RNASEL,RUNX2,SDC4,SPARC,TGFBI,TMEM8C,TMOD1,VCAM1	29
Cellular Movement, Hematological System Development and Function, Immune Cell Trafficking, Inflammatory Response	cell movement of dendritic cells	6.81e-12		1.499	APOE,ASB2,C3,Ccl2,CCL4,Ccl9,CCR1,CD38,CD40,CD44,CD74,CEACAM1,CXCL14,CXCR3,CXCR4,CYBB,EPS8,FPR1,FPR2,IL1B,LGALS1,NRP2,PF4,PLXNC1,RAMP1,RNASE2,RUNX3,S1PR1,S1PR4	29
Cardiovascular System Development and Function, Cellular Movement	migration of vascular endothelial cells	7.18e-12		-0.343	ADAMTS1,CD36,CD44,CD9,CXXC5,CYR61,ECSCR,EDN1,EFNB2,EGR3,FGF2,HGF,IL1B,ITGB3,LGALS1,MMP14,NRP1,PDE2A,PIK3C2B,PLXND1,PROS1,PROX1,RECK,S1PR1,SDC4,STARD13,TGFBI,THBD,THBS1,VASH1,VAV3	31
Cell-To-Cell Signaling and Interaction	response of myeloid cells	7.79e-12		1.015	AXL,BIN1,C3,CCR1,CD36,CD38,CD44,CD9,CD93,CFH,CH25H,CLEC6A,CLEC7A,CLIC4,FGR,FPR1,GRK6,GSN,HGF,IFNAR1,IL1B,IL6,ITGA4,ITGAL,ITGB3,PF4,PRKCA,PRKCE,SELPLG,SIGLEC1,SIRPB1,SPIC,THBS1,TLR3,TLR8,VCAM1	36
Cell Morphology, Cellular Movement	cell spreading	8.09e-12		-0.145	ASB2,C3,CD36,CD40,CD44,CD9,CDKN2A,CYR61,DAB2,EFNB1,EPHA2,ETS1,FGF2,FGR,GEM,HGF,IGF1,ITGA4,ITGAL,ITGB3,LGALS1,MSR1,NEDD9,PECAM1,PLCG1,PLXNC1,PMP22,POSTN,PRKCE,RAP2B,RHOB,SDC4,SORBS3,SPARC,TGFBI,THBS1,TIAM1,TNIK,TSPAN7,VAV3,VCAM1	41
Cellular Movement, Hematological System Development and Function, Immune Cell Trafficking	transmigration of leukocytes	8.35e-12		-0.75	Ccl2,CCL4,CCR1,CD40,CD44,CSF1,CTSV,CXCR3,CXCR4,EFNB2,ENG,FPR1,IL1B,ITGA4,ITGAL,ITGB3,JAM2,JAM3,LDLR,LGALS1,MMP14,NOTCH4,PECAM1,TRIO,VAV3,VCAM1	26
Cancer, Neurological Disease, Organismal Injury and Abnormalities	central nervous system cancer	8.35e-12		1.091	ABCG2,ACTN1,ACY1,ADARB1,AFAP1L1,AKT3,ALDH2,ASB2,CCND2,CD180,CD300C,CD44,CD93,CDKN1A,CDKN2A,COL27A1,CSF1,CXCL16,EGR3,ENG,ENTPD4,EPHA2,EYA4,FAM167B,FAM91A1,FGF2,FGR,GLIPR1,GPNMB,HGF,HIST1H1C,HLA-DQA1,IFNAR1,IGF1,IL1B,IL6,ITGB3,KANK2,KCNMA1,KHDRBS3,LDLR,LDLRAD3,LRRK2,MGLL,mir-506,MMP14,NAV3,NBEA,NRP1,PDCD1,PDGFC,PIK3C2B,PKP4,PSD3,RAPGEF5,RBFOX1,RBPMS,RECK,RUNX3,SETBP1,SLC12A2,TGFBI,THBS1,TLE3,TRIO,T…	68
Cell Death and Survival	cell death of lymphatic system cells	8.86e-12		1.615	ABCG2,ACHE,AHR,APOE,Ccl2,CCL4,CD38,CD4,CD40,CD44,CD9,CDKN1A,CDKN2A,CLEC10A,CSF1,CXCR4,DRAM1,EFNB1,EGR3,ETS1,EZR,FGL2,GRAP2,HIST1H1C,IGF1,IL1B,IL2RG,IL6,ITGAL,ITPR3,LAG3,LGALS1,Meis1,MMP14,Ms4a4b (includes others),PDCD1,PECAM1,PLCG1,PRKCA,PRKCE,RHOH,RNASEL,S1PR1,S1PR2,SMAD7,ST14,ST3GAL1,STK17B,THBS1,TNFRSF17,TNFRSF21,VAV3,ZBTB16	53
Cellular Movement, Hematological System Development and Function, Immune Cell Trafficking	cellular infiltration by granulocytes	9.78e-12		0.747	APOE,C2,C3,CCL4,CCR1,CD300LF,CD36,CD44,CFH,CSF1,FPR1,FPR2,HGF,IL1B,IL6,ITGAL,LGALS1,LRRK2,LTC4S,mir-146,MSR1,NDST1,OLFM4,PDCD1,PF4,PLA2G7,PLTP,PRKCA,RAB27A,RUNX3,SGK1,SIGLEC8,THBD,TLR3,VAV3	35
Cellular Function and Maintenance	endocytosis by eukaryotic cells	9.82e-12		0.658	ANXA5,APOE,AXL,BIN1,C3,CCL4,CD36,CD38,CD44,CD93,CFH,CH25H,CKB,CLEC6A,CLIC4,DAB2,EPS15,FGR,FPR1,GRK6,GSN,HGF,IFNAR1,IL1B,IL6,MRC1,MS4A4A,MSR1,PEAR1,PF4,PRKCA,PRKCE,PROS1,PTGER4,RHOB,RRAS2,SELPLG,SIGLEC1,SIRPB1,SPIC,TGFA,THBS1,TLR3	43
Organismal Development	morphology of head	1.01e-11			ACHE,AHR,AKT3,APOE,ARHGAP5,ARSG,ASPH,ATP8A2,AXL,BCAR3,C3,CACNA1A,Ccl2,CCND2,CD40,CDH23,CDK2AP1,CDK5R1,CDKN1A,CDKN2A,CFH,CHSY1,CKB,CLIC4,Cmah,CP,CREB3L2,CSF1,CTSF,CTSV,CXCR4,CXXC5,CYP27A1,EDN1,EFNB1,EFNB2,EGR2,EPHB3,EPS8,EYA4,FAM20C,FGF2,FSCN1,HIP1,HOXB3,IGF1,IL6,ITGA4,JAG1,JAG2,KCNJ10,KLK8,LDLR,LGALS1,LRP6,LTBP3,Meis1,MMP14,MYO18B,NDST1,PCGF2,PDGFC,PGAP1,PLTP,PLXNA4,POSTN,PROS1,RGS11,RUNX2,RXRG,R…	99
Cellular Development, Cellular Growth and Proliferation, Hematological System Development and Function, Humoral Immune Response, Lymphoid Tissue Structure and Development	proliferation of B lymphocytes	1.12e-11		-0.89	AXL,CARD11,CCND2,CD180,CD300C,CD38,CD4,CD40,CD44,CD72,CD74,CDKN1A,CDKN2A,Cmah,DCLRE1C,EGR2,EGR3,ETS1,EZR,GAPT,IFNAR1,IL1B,IL2RG,IL6,LAG3,LILRB4,PCGF2,PDCD1,PECAM1,PTGER4,S1PR1,S1PR2,SH2D3C,SLAMF1,SLAMF7,SMAD7,SPIC,TLR3,TNFRSF17,TNFRSF21,VAV3,ZBTB16	42
Cell-To-Cell Signaling and Interaction, Hematological System Development and Function	aggregation of blood cells	1.13e-11		-0.095	AKT3,C3,CD36,CD4,CD40,CD44,CD9,CEACAM1,CFH,CXCR3,DAB2,EFNB2,FPR1,GSN,IGF1,IL6,ITGAL,ITGB3,LGALS1,NBEAL2,NRP1,PEAR1,PECAM1,PRKCA,PTGER4,RAB27A,RAP2B,RASGRP1,RGS18,RNASE2,SCUBE1,SELPLG,SERPINE2,SGK1,THBS1,VAV3,ZFPM1	37
Cellular Function and Maintenance	function of phagocytes	1.18e-11		0.555	AHR,APOE,AXL,C3,Ccl2,CCR1,CD300LF,CD36,CD40,CD9,CLEC6A,CLEC7A,CSF1,CYBB,FGR,FPR2,GPNMB,GSN,HGF,IFNAR1,IL1B,IL2RG,IL6,IRAK3,ITGB3,LILRB4,LTB,mir-146,MMP14,MSR1,NCEH1,NLRC4,PDCD1,PLXNA1,PTGER4,RASGRP1,RRAS2,SLAMF1,TLR3	39
Cancer, Hematological Disease, Organismal Injury and Abnormalities	lymphocytic neoplasm	1.36e-11		-0.28	ABCG2,ACHE,ADAM19,ADAM22,ADAMTS16,AFAP1L1,AHR,AKT3,AMOTL1,ATRNL1,BCL9L,C3,CARD11,Ccl2,CCL4,Ccl9,CCND2,CD180,CD34,CD36,CD38,CD4,CD40,CD44,CD69,CD74,CDKN1A,CDKN2A,COL27A1,CXCL14,CXCL16,CXCR3,CXCR4,CXXC5,CYR61,DAGLA,DCLRE1C,EFNB2,EGR2,ENG,ENPP1,EPHA2,EPHB3,ETS1,FAM167B,FAP,FGF11,FGF2,FGR,FZD7,GABBR1,GABBR2,GAS7,GLIS3,GSN,H6PD,HGF,HIP1,HIST1H1C,HLA-DOA,HLA-DQA1,IFI44,IFNAR1,IGF1,IL1B,IL2RG,IL6,IQGAP1…	135
Cancer, Gastrointestinal Disease, Organismal Injury and Abnormalities	colorectal neoplasia	1.42e-11		0.57	ABCG2,ACADS,ADAM19,ADAMTS1,ADAMTS16,ADARB1,ADCY8,ADD3,ADGB,AFAP1L1,AHNAK2,ALDH2,AMOTL1,ANTXR2,AOAH,APOBEC1,ARHGAP10,ARHGAP32,ARHGAP5,ARHGEF18,ARHGEF3,ARHGEF40,ARVCF,ASAP3,ASB2,ASCL4,ASS1,ATP6V1G3,ATRNL1,AXL,B3GNT8,BCL9L,BMP2,C10orf90,C2,C3,C9orf172,CACNA1A,CARD11,CCND2,CD34,CD36,CD4,CD44,CD69,CD9,CD93,CDH23,CDKN1A,CDKN2A,CDS1,CEACAM1,CERKL,CFH,CHP2,CHSY1,CLEC12A,CLSTN1,CMTM6,COL27A1,COL6A3,COLEC1…	341
Cancer, Gastrointestinal Disease, Organismal Injury and Abnormalities	large intestine carcinoma	1.49e-11			ABLIM1,ACHE,ACTN1,ACY1,ADAM19,ADAM22,ADAM33,ADAMTS1,ADAMTS16,ADAMTSL2,ADARB1,ADCY8,ADD3,ADGB,AFAP1L1,AHNAK2,AHR,ALDH2,ALPK1,AMOTL1,ANTXR2,AOAH,APOBEC1,ARHGAP10,ARHGAP15,ARHGAP19,ARHGAP32,ARHGAP5,ARHGEF18,ARHGEF3,ARHGEF40,ARSG,ARVCF,ASB2,ASCL4,ASS1,ATP6V0A2,ATP6V1G3,ATP8A2,ATRNL1,AXL,B3GNT8,BCAR3,BCL9L,BIN2,BLVRB,C10orf90,C11orf96,C2,C3,C4orf19,C9orf172,CACNA1A,CARD11,CASS4,CCND2,CD180,CD300LF,CD3…	470
Cancer, Organismal Injury and Abnormalities, Reproductive System Disease	female genital tract cancer	1.6e-11			ABCG2,ABHD6,ACADS,ACTN1,ACY1,ADAM19,ADAMTS16,ADD3,ADGB,AHNAK2,AKT3,ALPK1,AMOTL1,ANTXR2,ANXA5,AOAH,APOE,ARHGAP15,ARHGAP19,ARHGAP29,ARHGAP32,ARHGEF18,ARHGEF40,ATG4C,ATP8A2,B3GALNT1,B3GALT5,BIN1,BIN2,C10orf90,C3,CACNA1A,CCL4,CD180,CD44,CD74,CDKN1A,CDKN2A,CEP128,CERCAM,CERKL,CFH,CHN2,CLEC12A,CLIC4,COL14A1,COL6A3,COLEC12,CP,CREB5,CSF1,CSMD3,CTSF,CTSV,CXCL14,CXCL16,CXCR3,CXCR4,CXXC5,CYBB,CYP4F2,CYR61,D…	270
Inflammatory Response	inflammation of body cavity	1.69e-11		-0.376	ABCG2,ABHD6,ADGRE1,AHR,ALDH2,ANXA5,APOE,ARHGAP10,ASB2,AXL,C3,CARD11,Ccl2,CCL4,CCR1,CD180,CD300LF,CD36,CD38,CD4,CD40,CD44,CD69,CD72,CDKN1A,CDKN2A,CEACAM1,CFH,CH25H,CKB,CLEC7A,CSF1,CTSV,CXCL16,CXCR3,CYBB,CYR61,EDN1,EPHA2,FPR2,GABBR1,GABBR2,GRK6,HGF,HLA-DQA1,HLA-DQB1,IFNAR1,IFNLR1,IGF1,IL1B,IL2RG,IL6,IRAK3,ITGA4,ITGAL,ITGB3,LDLR,LGALS1,LRP6,LRRK2,LTB,MAN2A1,MAPKAPK3,MGLL,mir-146,mir-506,NAAA,NLRC4,O…	98
Cancer, Gastrointestinal Disease, Organismal Injury and Abnormalities	intestinal carcinoma	1.7e-11			ABLIM1,ACHE,ACTN1,ACY1,ADAM19,ADAM22,ADAM33,ADAMTS1,ADAMTS16,ADAMTSL2,ADARB1,ADCY8,ADD3,ADGB,AFAP1L1,AHNAK2,AHR,ALDH2,ALPK1,AMOTL1,ANTXR2,AOAH,APOBEC1,ARHGAP10,ARHGAP15,ARHGAP19,ARHGAP32,ARHGAP5,ARHGEF18,ARHGEF3,ARHGEF40,ARSG,ARVCF,ASAP3,ASB2,ASCL4,ASS1,ATP6V0A2,ATP6V1G3,ATP8A2,ATRNL1,AXL,B3GNT8,BCAR3,BCL9L,BIN2,BLVRB,C10orf90,C11orf96,C2,C3,C4orf19,C9orf172,CACNA1A,CARD11,CASS4,CCND2,CD180,CD300…	471
Cardiovascular System Development and Function, Cellular Development, Cellular Function and Maintenance, Cellular Growth and Proliferation, Organismal Development, Tissue Development	cell proliferation of vascular endothelial cells	1.91e-11		0.343	ATP6V0A2,C3,CD44,CDKN1A,CYBB,DAB2,EDN1,EFNB2,EGR3,ENG,FGF2,FPR2,HGF,IL1B,IL6,LGALS1,MYOF,NRP1,NRP2,PDE2A,PECAM1,PLXNA4,PRKCE,PROS1,RUNX3,SPARC,THBS1,VASH1	28
Cancer, Gastrointestinal Disease, Organismal Injury and Abnormalities	large intestine adenocarcinoma	2.09e-11			ABLIM1,ACHE,ACTN1,ACY1,ADAM19,ADAM22,ADAM33,ADAMTS1,ADAMTS16,ADAMTSL2,ADARB1,ADCY8,ADD3,ADGB,AFAP1L1,AHNAK2,AHR,ALDH2,ALPK1,AMOTL1,ANTXR2,AOAH,APOBEC1,ARHGAP10,ARHGAP15,ARHGAP19,ARHGAP32,ARHGAP5,ARHGEF18,ARHGEF3,ARHGEF40,ARSG,ARVCF,ASB2,ASCL4,ASS1,ATP6V0A2,ATP6V1G3,ATP8A2,ATRNL1,AXL,B3GNT8,BCAR3,BCL9L,BIN2,BLVRB,C10orf90,C11orf96,C2,C3,C4orf19,C9orf172,CACNA1A,CARD11,CASS4,CCND2,CD180,CD300LF,CD3…	466
Cancer, Organismal Injury and Abnormalities	malignant solid tumor	2.35e-11		0.122	ABCG2,ABHD6,ABLIM1,ACADS,ACHE,ACTN1,ACY1,ADAM19,ADAM22,ADAM33,ADAMTS1,ADAMTS16,ADAMTSL2,ADARB1,ADCY8,ADD3,ADGB,ADGRG1,AFAP1L1,AHNAK2,AHR,AKT3,ALDH2,ALPK1,AMOTL1,ANTXR2,ANXA5,AOAH,APOBEC1,APOC4,APOE,ARHGAP10,ARHGAP15,ARHGAP19,ARHGAP29,ARHGAP32,ARHGAP5,ARHGEF18,ARHGEF3,ARHGEF40,ARSG,ARVCF,ASAP3,ASB2,ASCL4,ASPH,ASS1,ATG4C,ATP6V0A2,ATP6V1G3,ATP8A2,ATRNL1,AXL,B3GALNT1,B3GALT5,B3GNT8,B4GALT4,BCAR3,BCL9…	650
Cellular Function and Maintenance	function of antigen presenting cells	2.39e-11			AHR,APOE,AXL,Ccl2,CCR1,CD36,CD40,CD74,CD9,CLEC6A,CLEC7A,CSF1,CYBB,FGR,FPR2,GPNMB,GSN,HGF,IFNAR1,IL1B,IL2RG,IL6,IRAK3,ITGB3,LTB,mir-146,MMP14,MSR1,NCEH1,NLRC4,PDCD1,PLXNA1,PTGER4,RRAS2,SLAMF1,TLR3	36
Cell Morphology, Nervous System Development and Function, Tissue Morphology	morphology of neurons	2.5e-11			ACHE,ADAM22,APOE,ARSG,BMP2,C3,CACNA1A,CCND2,CD40,CD9,CDH23,CDK5R1,CFH,CKB,CLSTN1,CP,CTSF,CTSV,EFNB1,EGR3,EPHB3,FGF2,GABBR1,HGF,IGF1,IL6,IQGAP1,ITSN1,JAG2,JAM3,KCNJ10,KLK8,LAG3,LDLR,LGALS1,LPAR5,LRRK2,MYO5A,MYO6,NRP2,NUMB,PLXNA4,PLXNC1,PMP22,RGS11,RHOB,S1PR1,SCN1B,SGCE,SH2D3C,SIPA1L1,SLC12A2,SLC1A3,SLC39A12,SNTA1,SORL1,SORT1,ST8SIA4,STX1A,TIAM1,TLR3,TRIP6,TUBA1A	63
Cancer, Gastrointestinal Disease, Organismal Injury and Abnormalities	gastrointestinal adenocarcinoma	3.29e-11			ADAM19,ADAM22,ADAMTS1,ADAMTS16,ADARB1,ADCY8,ADD3,ADGB,AFAP1L1,AHNAK2,ALDH2,AMOTL1,ANTXR2,AOAH,APOBEC1,ARHGAP10,ARHGAP32,ARHGAP5,ARHGEF18,ARHGEF3,ARHGEF40,ARVCF,ASB2,ASCL4,ASS1,ATP6V0A2,ATP6V1G3,ATRNL1,AXL,B3GNT8,BCL9L,C10orf90,C2,C3,C9orf172,CACNA1A,CARD11,CCND2,CD38,CD4,CD44,CD69,CD93,CDH23,CDKN2A,CDS1,CERKL,CFH,CHST1,CHST8,CHSY1,CLEC12A,CLSTN1,CMTM6,COL14A1,COL27A1,COL6A3,COLEC12,CRYBB1,CSF1,CS…	331
Cancer, Neurological Disease, Organismal Injury and Abnormalities	central nervous system solid tumor	3.41e-11		1.025	ABCG2,ACHE,ACTN1,ACY1,ADAM19,ADARB1,ADCY8,AFAP1L1,AKT3,ALDH2,ALPK1,AOAH,ARHGAP15,ARHGAP5,ASB2,BIN1,CACNA1A,Ccl2,CCND2,CD180,CD300C,CD38,CD40,CD44,CD93,CDKN1A,CDKN2A,COL14A1,COL27A1,CREB3L2,CSF1,CSMD3,CXCL16,CXCR4,EGR3,ENG,ENTPD4,EPHA2,EYA4,FAM167B,FAM91A1,FGF2,FGR,FPR2,GIMAP6,GLIPR1,GLIS3,GPNMB,GSN,HGF,HIST1H1C,HLA-DQA1,HTRA3,IFNAR1,IGF1,IL1B,IL6,ITGB3,ITSN1,JAG1,KANK2,KCNMA1,KHDRBS3,LDLR,LDLRAD3…	111
Cell Death and Survival	cell death of lymphocytes	3.53e-11		1.39	AHR,APOE,Ccl2,CCL4,CD38,CD4,CD40,CD44,CD9,CDKN1A,CDKN2A,CLEC10A,CSF1,CXCR4,DRAM1,EFNB1,EGR3,ETS1,EZR,FGL2,GRAP2,HIST1H1C,IGF1,IL1B,IL2RG,IL6,ITGAL,ITPR3,LAG3,LGALS1,Ms4a4b (includes others),PDCD1,PECAM1,PLCG1,PRKCA,PRKCE,RHOH,RNASEL,S1PR1,S1PR2,SMAD7,ST14,ST3GAL1,STK17B,THBS1,TNFRSF17,TNFRSF21,VAV3,ZBTB16	49
Cell Death and Survival	cell death of mononuclear leukocytes	3.55e-11		1.297	AHR,APOE,Ccl2,CCL4,CD38,CD4,CD40,CD44,CD9,CDKN1A,CDKN2A,CLEC10A,CSF1,CXCR4,DRAM1,EFNB1,EGR3,ETS1,EZR,FGL2,GRAP2,HIST1H1C,IGF1,IL1B,IL2RG,IL6,ITGAL,ITPR3,LAG3,LGALS1,Ms4a4b (includes others),PDCD1,PECAM1,PF4,PLCG1,PRKCA,PRKCE,RHOH,RNASEL,S1PR1,S1PR2,SMAD7,ST14,ST3GAL1,STK17B,THBS1,TNFRSF17,TNFRSF21,VAV3,ZBTB16	50
Cell Morphology	morphology of blood cells	3.89e-11			ADD3,AHR,APOE,ARSG,C3,CACNA1A,CARD11,Ccl2,CCND2,CCR1,CD34,CD36,CD4,CD40,CDKN1A,CDKN2A,CP,CSF1,DCLRE1C,EPS15,ETS1,FGF2,FGR,GRAP2,HGF,HIP1,HLA-DQA1,HLA-DQB1,IFNAR1,IL2RG,IL6,JAM2,LDLR,LILRB4,LRRK2,LTB,MAN2A1,MPP1,NBEAL2,PLCD1,PRKCE,PTPN22,RASGRP1,RHOH,RRAS2,RUNX3,S1PR4,SPIC,THBS1,TNFRSF11A,TNFSF12,VCAM1,ZFPM1	53
Cellular Movement	migration of tumor cell lines	4.1e-11		-0.084	AFDN,AHR,AKT3,ASPH,AXL,BCAR3,BMP2,CCL27,CD36,CD40,CD44,CD9,CDKN1A,CDKN2A,CEACAM1,CHN2,CHP2,CSF1,CXCR4,CYR61,DAB2,DSE,EDN1,EFNB1,ENG,EPHA2,ETS1,EZR,FGF2,FSCN1,GRK6,HGF,IFNAR1,IGF1,IL1B,IL6,IQGAP1,ITGA4,ITGB3,LGALS1,MAGI1,MMP14,MRAS,NEDD9,NOVA1,NREP,NRP1,NRP2,NUMB,PECAM1,PIK3C2B,PLCG1,PLCL1,PLXNA1,POSTN,PPM1F,PRKCA,PTGER4,PTP4A3,PTPRM,RASGRP1,RHOB,RUNX2,RUNX3,S1PR2,SDC4,SH3PXD2B,SLC12A2,SLC16A1,SPA…	81
Cell Morphology, Cellular Assembly and Organization, Cellular Function and Maintenance	formation of cellular protrusions	4.13e-11		-0.125	ABLIM1,ACHE,ADAM22,AHR,APOE,ARHGAP32,ARHGAP5,ATP8A2,BMP2,C3,CACNA1A,CD44,CD9,CDC42BPG,CDK5R1,CDKN1A,CKB,CLSTN1,CSF1,CSMD3,CXCR3,CXCR4,CYBB,CYFIP2,CYR61,EDN1,EFNB1,EFNB2,EGR3,ENG,EPHA2,EPHB3,EPS15,EPS8,EZR,FGF2,FGR,FSCN1,GAS7,GDPD5,GEM,GSN,HGF,IGF1,IL1B,IL6,IQGAP1,ITGA4,ITGB3,ITSN1,KLK8,LRRK2,MRAS,MYO5A,MYO6,NEDD9,NRP1,NRP2,NUMB,PKP4,PLXNA4,PLXNB3,PMP22,PRKCA,PRKCE,PRUNE2,PTPRM,RAPH1,RHOB,RIPOR2,R…	92
Cell-To-Cell Signaling and Interaction, Cellular Function and Maintenance, Inflammatory Response	phagocytosis of leukocytes	4.22e-11		1.425	ANXA5,AXL,BIN1,C3,CD36,CD38,CD44,CD93,CFH,CH25H,CLEC6A,CLIC4,FGR,FPR1,GRK6,GSN,HGF,IFNAR1,IL1B,MSR1,PF4,PRKCA,SELPLG,SIGLEC1,SIRPB1,SPIC,THBS1,TLR3	28
Cellular Function and Maintenance	engulfment of phagocytes	4.23e-11		0.912	ANXA5,AXL,BIN1,C3,CD36,CD38,CD44,CD93,CFH,CH25H,CLEC6A,CLIC4,FGR,GRK6,GSN,HGF,IFNAR1,IL1B,MRC1,MSR1,PF4,PRKCA,PROS1,SELPLG,SIGLEC1,SIRPB1,SPIC,THBS1,TLR3	29
Cancer, Dermatological Diseases and Conditions, Organismal Injury and Abnormalities	cutaneous melanoma	4.78e-11		1.982	ABCG2,ABHD6,ACHE,ACTN1,ADAM19,ADAM22,ADAM33,ADAMTS16,ADAMTSL2,ADCY8,ADD3,ADGB,AFAP1L1,AHNAK2,AKT3,ALDH2,ALPK1,ANTXR2,AOAH,APOBEC1,ARHGAP19,ARHGAP29,ARHGAP32,ARHGAP5,ARHGEF18,ARVCF,ASAP3,ASB2,ASS1,ATG4C,ATP6V0A2,ATP8A2,ATRNL1,AXL,B3GALT5,BCAR3,BCL9L,BIN2,BLVRB,BMP2,C10orf90,C2,C3,C9orf172,CACNA1A,CARD11,CASS4,CCR1,CD180,CD300C,CD300LD,CD300LF,CD34,CD38,CD4,CD40,CD44,CD72,CD74,CD93,CDC42BPG,CDH23,C…	389
Infectious Diseases	Viral Infection	5e-11		-0.466	ACTN1,ADARB1,AGO4,AHR,ANXA5,APOE,ARHGAP32,AXL,BMP2,Bst2,C2,C3,CACNA1A,Ccl2,CCL4,CCR1,CD300LF,CD36,CD38,CD4,CD40,CD44,CD69,CD74,CD9,CD93,CDKN2A,CEACAM1,CH25H,CHST1,CLEC10A,CLIC4,COX6B2,CSF1,CTSV,CXCR3,CXCR4,CYBB,DCLK2,EFNB2,EPHA2,EPS15,EPS8,F13A1,F9,FAM167B,FGD6,FPR1,FSCN1,GABBR1,GABBR2,GALC,GLUL,GRK6,HGF,HIP1,HIST1H1C,HLA-DOA,HLA-DQA1,HLA-DQB1,IFITM2,IFNAR1,IFNLR1,IGF1,IL1B,IL2RG,IL6,IRAK3,ITGA4,…	137
Cellular Function and Maintenance	function of lymphatic system cells	5.08e-11		-0.584	ADGRE1,AHR,APOE,Ccl2,CD4,CD44,CD69,CD74,CEACAM1,CLEC12A,Cmah,ETS1,FPR2,GPR84,GRK6,HLA-DQA1,HLA-DQB1,IFNAR1,IL1B,IL2RG,IL6,ITGAL,LAG3,LGALS1,LTB,mir-146,NEDD9,NLRC5,PCGF2,PDCD1,PLXNA1,PTPN22,RASGRP1,RNF128,S1PR1,SH2D1B,SLAMF1,Slfn2,SPNS2,TLR3,TLR8,TNFRSF21,TSC22D1	43
Cell-To-Cell Signaling and Interaction	activation of connective tissue cells	5.32e-11		1.42	ARHGAP5,BMP2,Ccl2,Ccl9,CD38,CD44,CDKN2A,CSF1,CXCR4,EDN1,F13A1,FGF2,GPNMB,HGF,IGF1,IL1B,IL6,IRAK3,LDLR,MMP14,PDGFC,RECK,RUNX2,TGFA,TLR3,TNFRSF11A,VCAM1	27
Cancer, Gastrointestinal Disease, Organismal Injury and Abnormalities	colorectal cancer	5.56e-11		0.555	ACADS,ADAM19,ADAMTS1,ADAMTS16,ADARB1,ADCY8,ADD3,ADGB,AFAP1L1,AHNAK2,ALDH2,AMOTL1,ANTXR2,AOAH,APOBEC1,ARHGAP10,ARHGAP32,ARHGAP5,ARHGEF18,ARHGEF3,ARHGEF40,ARVCF,ASAP3,ASB2,ASCL4,ASS1,ATP6V1G3,ATRNL1,AXL,B3GNT8,BCL9L,BMP2,C10orf90,C2,C3,C9orf172,CACNA1A,CARD11,CCND2,CD34,CD36,CD4,CD44,CD69,CD9,CD93,CDH23,CDKN1A,CDKN2A,CDS1,CEACAM1,CERKL,CFH,CHSY1,CLEC12A,CLSTN1,CMTM6,COL27A1,COL6A3,COLEC12,CSF1,CSMD…	334
Cell Death and Survival	apoptosis of lymphocytes	6.63e-11		1.279	AHR,APOE,Ccl2,CCL4,CD38,CD4,CD40,CD44,CD9,CDKN1A,CDKN2A,CSF1,CXCR4,EFNB1,EGR3,ETS1,EZR,FGL2,GRAP2,HIST1H1C,IGF1,IL1B,IL2RG,IL6,ITPR3,LGALS1,Ms4a4b (includes others),PDCD1,PECAM1,PLCG1,PRKCA,PRKCE,RHOH,RNASEL,S1PR1,S1PR2,SMAD7,ST14,ST3GAL1,STK17B,THBS1,TNFRSF17,TNFRSF21,VAV3,ZBTB16	45
Cell Death and Survival	apoptosis of mononuclear leukocytes	6.85e-11		1.188	AHR,APOE,Ccl2,CCL4,CD38,CD4,CD40,CD44,CD9,CDKN1A,CDKN2A,CSF1,CXCR4,EFNB1,EGR3,ETS1,EZR,FGL2,GRAP2,HIST1H1C,IGF1,IL1B,IL2RG,IL6,ITPR3,LGALS1,Ms4a4b (includes others),PDCD1,PECAM1,PF4,PLCG1,PRKCA,PRKCE,RHOH,RNASEL,S1PR1,S1PR2,SMAD7,ST14,ST3GAL1,STK17B,THBS1,TNFRSF17,TNFRSF21,VAV3,ZBTB16	46
Cell Morphology, Cellular Development, Cellular Growth and Proliferation, Nervous System Development and Function, Organismal Development, Tissue Development	morphogenesis of neurons	6.94e-11		-0.873	ACHE,ADAM22,AHR,APOE,ARHGAP32,ARHGAP5,ATP8A2,BMP2,C3,CACNA1A,CD44,CDK5R1,CDKN1A,CKB,CLSTN1,CSF1,CSMD3,CYBB,CYFIP2,CYR61,EFNB1,EFNB2,EGR3,EPHB3,EPS8,EZR,FGF2,GAS7,GDPD5,GEM,HGF,IGF1,IL1B,IL6,ITGB3,ITSN1,KLK8,LRRK2,MRAS,MYO5A,MYO6,NRP1,NRP2,NUMB,PKP4,PLXNA4,PMP22,PRKCA,PRKCE,PTPRM,RAPH1,RHOB,RUNX3,RYK,S1PR2,SDK1,SGK1,SIPA1L1,SLC1A3,SLIT1,SPTBN1,SV2A,TIAM1,TNFRSF21,TNIK,TRIO,TRIP6,TRPV4	68
Organismal Development, Organismal Injury and Abnormalities	abnormal morphology of head	7.38e-11			ACHE,AHR,AKT3,APOE,ARHGAP5,ARSG,ASPH,ATP8A2,AXL,BCAR3,C3,CACNA1A,Ccl2,CCND2,CDH23,CDK2AP1,CDK5R1,CDKN1A,CDKN2A,CFH,CHSY1,CKB,Cmah,CP,CREB3L2,CSF1,CTSV,CXCR4,CXXC5,EDN1,EFNB1,EFNB2,EGR2,EPHB3,EPS8,EYA4,FAM20C,FGF2,HIP1,HOXB3,IGF1,ITGA4,JAG1,JAG2,KCNJ10,KLK8,LDLR,LGALS1,LRP6,LTBP3,MMP14,MYO18B,NDST1,PCGF2,PDGFC,PGAP1,PLTP,PLXNA4,POSTN,PROS1,RGS11,RUNX2,RXRG,RYK,S1PR2,SALL1,SALL3,SERPINE2,SETBP1,SGC…	89
Cellular Function and Maintenance, Hematological System Development and Function	engulfment of myeloid cells	7.98e-11		1.69	AXL,BIN1,C3,CD36,CD38,CD44,CD93,CFH,CH25H,CLEC6A,CLIC4,FGR,FPR1,GRK6,GSN,HGF,IFNAR1,IL1B,MRC1,MSR1,PF4,PRKCA,SELPLG,SIGLEC1,SIRPB1,SPIC,THBS1,TLR3	28
Cancer, Organismal Injury and Abnormalities	advanced malignant solid tumor	8.22e-11		0.415	ADAMTS1,AFAP1L1,AXL,C3,CACNA1A,CCND2,CD36,CD44,CD9,CDKN2A,CFH,COL6A3,COLEC12,CSF1,CXCR3,CXCR4,CXXC5,CYR61,DAB2,DACH1,EDN1,EPHA2,FGF2,FGR,FZD7,GLUL,GRK6,HCAR2,HGF,IFITM2,IFNAR1,IL2RG,IL6,ITGB3,ITPR3,JAG1,JAG2,KCNK6,KCNMA1,KLHL3,LGALS1,LPAR5,LTB,MAGI1,mir-146,mir-455,mir-506,MLPH,MMP14,NID2,NOTCH4,OLFML3,PDCD1,PLPP3,PRKCE,QPCT,RECK,RNF144B,RTN1,RUNX2,RXRG,SERPINE2,SLC16A3,SLC38A6,SORT1,THBD,THBS1,T…	74
Cell-To-Cell Signaling and Interaction	activation of lymphatic system cells	8.66e-11		1.377	AHR,APOE,AXL,C3,CARD11,Ccl2,CCL4,CD180,CD300LF,CD38,CD4,CD40,CD44,CD69,CD72,CD74,CDKN1A,CEACAM1,CLEC7A,Cmah,EFNB2,EGR2,EGR3,ETS1,GPNMB,HGF,IFNAR1,IGF1,IL1B,IL2RG,IL6,IRAK3,ITGA4,ITGAL,KCNA3,LAG3,LDLR,LGALS1,MGST1,mir-146,NLRC3,PAG1,PDCD1,PECAM1,PLTP,PTGER4,PTPN22,RASGRP1,RHOB,SIGLEC1,SLAMF1,THBS1,TLR3,TLR8,TNFRSF21	55
Cell-To-Cell Signaling and Interaction, Hematological System Development and Function, Immune Cell Trafficking, Inflammatory Response	activation of phagocytes	8.66e-11		0.257	ACHE,AHR,APOE,AXL,C3,Ccl2,CCL4,CD300LD,CD300LF,CD36,CD4,CD40,CD44,CD93,CFH,CLEC7A,CSF1,CYBB,EDN1,FPR1,FPR2,HGF,IFNAR1,IGF1,IL1B,IL6,LTB,METRNL,Milr1,mir-146,MSR1,NECTIN2,PF4,PRKCA,PRKCE,PROS1,PTGER4,RAB27A,RHOH,RNASE2,SIGLEC8,THBS1,TLR3,TLR8,TNFSF12,USP18,VAV3	47
Cell-To-Cell Signaling and Interaction, Cellular Movement, Hematological System Development and Function, Immune Cell Trafficking	recruitment of lymphocytes	9.59e-11		0.707	Ccl2,CCL27,CCL4,CCR1,CD4,CD40,CD44,CXCL16,CXCR3,CXCR4,ETS1,FABP5,IL1B,IL6,ITGAE,S1PR1,S1PR2,SELPLG,TNFSF12,VAV3,VCAM1	21
Cell-To-Cell Signaling and Interaction, Hematological System Development and Function, Immune Cell Trafficking, Inflammatory Response	activation of mononuclear leukocytes	9.8e-11		1.145	AHR,APOE,AXL,C3,CARD11,Ccl2,CCL4,CD180,CD38,CD4,CD40,CD44,CD69,CD72,CD74,CD93,CDKN1A,CEACAM1,CLEC7A,Cmah,CSF1,EFNB2,EGR2,EGR3,ETS1,GPNMB,HGF,IFNAR1,IGF1,IL1B,IL2RG,IL6,IRAK3,ITGA4,ITGAL,KCNA3,LAG3,LDLR,LGALS1,MGST1,mir-146,NLRC3,PAG1,PDCD1,PECAM1,PTGER4,PTPN22,RASGRP1,RHOB,SIGLEC1,SLAMF1,THBS1,TLR3,TLR8,TNFRSF21,TNFSF12	56
Cancer, Neurological Disease, Organismal Injury and Abnormalities	glioma	1.04e-10		1.021	ABCG2,ACTN1,ADARB1,ADCY8,AKT3,ALDH2,ALPK1,AOAH,ARHGAP15,ARHGAP5,ASB2,BIN1,Ccl2,CCND2,CD180,CD300C,CD38,CD40,CD44,CD93,CDKN1A,CDKN2A,COL14A1,CREB3L2,CSF1,CSMD3,CXCL16,CXCR4,EGR3,ENG,ENTPD4,EPHA2,FGF2,FPR2,GIMAP6,GLIPR1,GLIS3,GPNMB,GSN,HGF,HIST1H1C,HLA-DQA1,HTRA3,IFNAR1,IGF1,IL1B,IL6,ITGB3,ITSN1,JAG1,KCNMA1,LDLR,LDLRAD3,LRRK2,MGLL,mir-506,MMP14,MS4A7,MSR1,NAV3,NBEA,NLRC3,NLRC5,NOVA1,NRP1,NRP2,PDCD1…	97
Gastrointestinal Disease, Hepatic System Disease, Organismal Injury and Abnormalities	liver lesion	1.05e-10		-0.086	ABCG2,ABHD6,ABLIM1,ACTN1,ACY1,ADAM19,ADAM33,ADAMTS1,ADAMTS16,ADARB1,ADCY8,ADGB,ADGRG1,AFAP1L1,AHNAK2,AHR,ALDH2,ALPK1,ANTXR2,AOAH,APOE,ARHGAP10,ARHGAP29,ARHGAP32,ARHGAP5,ARHGEF3,ARHGEF40,ARVCF,ASAP3,ASB2,ASPH,ASS1,ATG4C,ATP8A2,AXL,B3GALNT1,B4GALT4,BCL9L,BIN2,C3,C9orf172,CACNA1A,CARD11,Ccl2,CCL4,CCR1,CD300LF,CD34,CD36,CD4,CD40,CD44,CD74,CDC42BPG,CDH23,CDK5R1,CDKN1A,CDKN2A,CEACAM1,CERKL,CFH,CHN2,CLS…	317
Cell Morphology, Cellular Assembly and Organization, Cellular Development, Cellular Function and Maintenance, Cellular Growth and Proliferation, Nervous System Development and Function, Organismal Development, Tissue Development	neuritogenesis	1.05e-10		-0.873	ACHE,ADAM22,AHR,APOE,ARHGAP32,ARHGAP5,ATP8A2,BMP2,C3,CACNA1A,CD44,CDK5R1,CDKN1A,CKB,CLSTN1,CSF1,CSMD3,CYBB,CYFIP2,CYR61,EFNB1,EFNB2,EGR3,EPHB3,EPS8,EZR,FGF2,GAS7,GDPD5,GEM,HGF,IGF1,IL1B,IL6,ITGB3,ITSN1,KLK8,LRRK2,MRAS,MYO5A,MYO6,NRP1,NRP2,NUMB,PKP4,PLXNA4,PMP22,PRKCA,PRKCE,PTPRM,RAPH1,RHOB,RUNX3,RYK,S1PR2,SDK1,SGK1,SIPA1L1,SLIT1,SPTBN1,SV2A,TIAM1,TNFRSF21,TNIK,TRIO,TRIP6,TRPV4	67
Cancer, Gastrointestinal Disease, Organismal Injury and Abnormalities	upper gastrointestinal tract tumor	1.18e-10			ADAM22,ADAMTS16,ADARB1,ADCY8,ADD3,AFAP1L1,AHNAK2,AHR,AKT3,ALDH2,ANTXR2,APOE,ARHGAP32,ARHGAP5,ARHGEF18,ARHGEF40,ARVCF,ASAP3,ASPH,ATP6V0A2,ATRNL1,AXL,C10orf90,C3,C9orf172,CACNA1A,CARD11,CCND2,CD38,CD4,CD44,CDH23,CDK2AP1,CDKN1A,CDKN2A,CDS1,CEP128,CFH,CHST1,CHST8,CHSY1,CLSTN1,COL14A1,COL27A1,COL6A3,CRYBB1,CSMD3,CXCL14,CXCR4,CYP27A1,CYP4F2,CYR61,DAB2,DOCK9,DSE,EBF3,EGR2,EGR3,ENG,ENTPD4,EPHA2,EPS15,EPS…	206
Cancer, Organismal Injury and Abnormalities	solid tumor	1.19e-10		0.251	ABCG2,ABHD6,ABLIM1,ACADS,ACHE,ACTN1,ACY1,ADAM19,ADAM22,ADAM33,ADAMTS1,ADAMTS16,ADAMTSL2,ADARB1,ADCY8,ADD3,ADGB,ADGRG1,AFAP1L1,AHNAK2,AHR,AKT3,ALDH2,ALPK1,AMOTL1,ANTXR2,ANXA5,AOAH,APOBEC1,APOC4,APOE,ARHGAP10,ARHGAP15,ARHGAP19,ARHGAP29,ARHGAP32,ARHGAP5,ARHGEF18,ARHGEF3,ARHGEF40,ARSG,ARVCF,ASAP3,ASB2,ASCL4,ASPH,ASS1,ATG4C,ATP6V0A2,ATP6V1G3,ATP8A2,ATRNL1,AXL,B3GALNT1,B3GALT5,B3GNT8,B4GALT4,BCAR3,BCL9…	652
Cell-mediated Immune Response, Cellular Movement, Hematological System Development and Function, Immune Cell Trafficking	cell movement of T lymphocytes	1.21e-10		0.996	C3,Ccl2,CCL27,CCL4,CCR1,CD40,CD44,CD69,CD74,CTSV,CXCL16,CXCR3,CXCR4,EGR2,HGF,IFNAR1,IL1B,IL6,ITGA4,ITGAE,ITGB3,KCNA3,LAG3,LDLR,LGALS1,LTB,PDCD1,PLCG1,RIPOR2,S1PR1,SELPLG,SPARC,THBS1,TNFRSF21,TNFSF12	35
Cellular Development, Cellular Growth and Proliferation, Nervous System Development and Function, Tissue Development	development of neurons	1.21e-10		-1.72	ACHE,ADAM19,ADAM22,AHR,APOE,ARHGAP32,ARHGAP5,ATP8A2,BMP2,C3,CACNA1A,CD44,CDK5R1,CDKN1A,CKB,CLSTN1,CSF1,CSMD3,CXCR4,CYBB,CYFIP2,CYR61,DAGLA,EBF3,EFNB1,EFNB2,EGR2,EGR3,EPHB3,EPS8,EZR,FGF2,GAS7,GDPD5,GEM,GSN,HGF,IGF1,IL1B,IL6,ITGB3,ITSN1,KCNJ10,KLK8,LRP6,LRRK2,MRAS,MYO5A,MYO6,NRP1,NRP2,NUMB,PKP4,PLXNA4,PLXND1,PMP22,PRKCA,PRKCE,PROX1,PTPRM,RAPH1,RHOB,RUNX3,RYK,S1PR2,SDK1,SGK1,SIPA1L1,SLC12A2,SLC1A3,S…	82
Protein Synthesis	production of protein	1.29e-10		-0.969	APOE,AXL,CARD11,Ccl2,CCR1,CD180,CD36,CD40,CD69,CD72,CD74,CDKN1A,CH25H,Cmah,CTSE,FPR2,GAPT,GRK6,HLA-DOA,HLA-DQB1,IFNAR1,IL2RG,IL6,IRAK3,ITGB3,KLK8,LDLR,LILRB4,LTB,MAN2A1,mir-146,MSR1,PDCD1,PRKCE,PTPN22,RASGRP1,RFTN1,RNF128,SIGLEC1,THBS1,TLR3,TLR8,TNFRSF21	43
Cell-To-Cell Signaling and Interaction, Hematological System Development and Function, Immune Cell Trafficking	binding of antigen presenting cells	1.32e-10		0.954	APOE,AXL,CD4,CD40,CD44,CD69,CLEC10A,Cmah,CSF1,CXCR4,FPR1,ITGA4,ITGAL,MRC1,MSR1,PF4,PLXNC1,RHOB,THBD,VCAM1	20
Cellular Development, Connective Tissue Development and Function, Tissue Development	differentiation of connective tissue cells	1.35e-10		1.215	APOE,BMP2,C3,Ccl9,CCR1,CD300LF,CD38,CD9,CDKN1A,CEACAM1,Clec2d (includes others),CREB3L2,CREB5,CSF1,CXXC5,CYR61,EDN1,EFNB1,EFNB2,EGR2,ENPP1,EPHA2,FAM20C,FAM213A,FGF2,GABBR1,GAS7,GDF3,GLIS3,GPNMB,GSN,HGF,IFI16,IGF1,IL1B,IL6,IRAK3,JAG1,LILRB4,LRP6,LTBP3,METRNL,MMP14,MRC2,NRP1,PEG10,PLCL1,POSTN,PRKCA,PRKCE,PTGER4,RNASEL,RRAS2,RUNX2,RUNX3,SGK1,SH3PXD2B,SLC1A5,SLC2A5,SMAD7,SORT1,TLR3,TMEM119,TMEM64,TNF…	70
Cell-To-Cell Signaling and Interaction, Hematological System Development and Function, Immune Cell Trafficking, Inflammatory Response	activation of T lymphocytes	1.38e-10		1.445	APOE,AXL,C3,CARD11,Ccl2,CCL4,CD38,CD4,CD40,CD44,CD74,CDKN1A,CEACAM1,CLEC7A,EFNB2,EGR2,EGR3,ETS1,GPNMB,HGF,IFNAR1,IL1B,IL2RG,IL6,IRAK3,ITGAL,KCNA3,LAG3,LDLR,LGALS1,MGST1,mir-146,NLRC3,PAG1,PDCD1,PECAM1,PTGER4,PTPN22,RHOB,SIGLEC1,SLAMF1,THBS1,TLR3,TLR8,TNFRSF21	45
Cancer, Organismal Injury and Abnormalities	papillary adenocarcinoma	1.55e-10			ADAMTS1,CACNA1A,CD44,CDKN1A,CDKN2A,CFH,CXCR4,CXXC5,DAB2,EFNB2,ENG,ETS1,GABBR2,HGF,HLA-DQA1,IFITM2,JAG2,KCNK6,LDLRAD3,LPAR5,LRRK2,LTB,mir-146,NOTCH4,PRKCE,RECK,RNF144B,RUNX2,S1PR1,S1PR2,SORT1,THBS1,TLE3,TLR3,TMEM176B,VAV3,YES1	37
Cellular Movement, Hematological System Development and Function, Immune Cell Trafficking, Inflammatory Response	migration of dendritic cells	1.57e-10		0.233	APOE,ASB2,C3,CCL4,Ccl9,CD38,CD40,CD44,CD74,CEACAM1,CXCR3,CXCR4,EPS8,FPR2,IL1B,LGALS1,NRP2,PLXNC1,RAMP1,RUNX3,S1PR1,S1PR4	22
Cancer, Gastrointestinal Disease, Organismal Injury and Abnormalities	tumorigenesis of digestive organ tumor	1.6e-10			ADAM19,ADAM22,ADAMTS1,ADAMTS16,ADARB1,ADCY8,ADD3,ADGB,AFAP1L1,AHNAK2,AHR,ALDH2,AMOTL1,ANTXR2,AOAH,APOBEC1,APOE,ARHGAP10,ARHGAP32,ARHGAP5,ARHGEF18,ARHGEF3,ARHGEF40,ARVCF,ASB2,ASCL4,ASS1,ATP6V0A2,ATP6V1G3,ATRNL1,AXL,B3GNT8,BCL9L,C10orf90,C2,C3,C9orf172,CACNA1A,CARD11,CCND2,CD38,CD4,CD44,CD69,CD93,CDH23,CDKN2A,CDS1,CEACAM1,CERKL,CFH,CHST1,CHST8,CHSY1,CLEC12A,CLSTN1,CMTM6,COL14A1,COL27A1,COL6A3,COLEC…	327
Cancer, Gastrointestinal Disease, Organismal Injury and Abnormalities	gastroesophageal adenocarcinoma	1.85e-10			ADAM22,ADAMTS16,ADARB1,ADCY8,ADD3,AFAP1L1,AHNAK2,ANTXR2,ARHGAP32,ARHGEF18,ARHGEF40,ATP6V0A2,C10orf90,C3,C9orf172,CACNA1A,CARD11,CCND2,CD38,CD44,CDH23,CDKN2A,CDS1,CFH,CHST1,CHST8,CLSTN1,COL14A1,COL6A3,CRYBB1,CSMD3,CYP4F2,CYR61,DAB2,EGR2,EGR3,ENG,ENTPD4,EPS8,ERF,EYA4,F13A1,F9,FAM91A1,GEM,HGF,HLA-DQA1,HOXB3,HSPA12A,IFI16,IL6,ITGA4,ITPR3,ITSN1,KCNA3,KCND1,KCNMA1,KIAA1024,KLK8,KYNU,LDLR,LILRB4,LRRC39,…	129
Organismal Survival	survival of organism	1.9e-10		0.596	ABCG2,ACHE,AHR,ALDH2,ANTXR2,APOBEC1,APOE,B3GALNT1,C3,CACNA1A,Ccl2,CCND2,CCR1,CD4,CD40,CD44,CD74,CDKN1A,CDKN2A,CFH,CH25H,CLIC4,CSF1,CXCR3,CXCR4,CYBB,ENG,EPHA2,ETS1,F9,FGL2,GALC,GDF3,GLUL,GSN,HGF,HOXB4,IFI16,IFNAR1,IGF1,IL1B,IL2RG,IL6,IQGAP1,IQGAP2,IRAK3,ITGA4,ITGAL,ITGB3,ITSN1,LAG3,LDLR,LGALS1,LTBP3,MAGI1,Masp1,MMP14,NLRC4,NLRC5,NRP1,PDCD1,PLTP,PTGER4,PTP4A3,RECK,RUNX2,S100A1,S1PR2,SLC14A1,ST14,TH…	76
Cell Morphology	sprouting	2.01e-10		0.973	ADAMTS1,APOE,ARHGAP32,BMP2,C3,CACNA1A,CD44,CDK5R1,CDKN1A,CLSTN1,CYR61,EFNB1,EFNB2,EGR3,EPHB3,EPS8,ETS1,EZR,FGF2,GEM,HGF,IGF1,IL1B,IL6,ITGB3,ITSN1,MMP14,MYO5A,NDST1,NOTCH4,NRP1,NUMB,PKP4,PLXNA4,PROX1,RAPH1,RECK,RHOB,RUNX2,RYK,SDK1,SGK1,SIPA1L1,SLIT1,SV2A,TGFA,THBS1,TIAM1,TNFRSF21,TRIO	50
Hematological System Development and Function, Lymphoid Tissue Structure and Development, Tissue Morphology	quantity of CD4+ T-lymphocytes	2.19e-10	Increased	2.201	APOE,CARD11,Ccl2,CCR1,CD4,CD40,CD69,CD74,CDKN2A,CTSV,CYP27A1,DCLRE1C,ETS1,GRAP,GRAP2,HLA-DQA1,HLA-DQB1,IL2RG,ITGAL,LAG3,RASGRP1,RHOH,SELPLG,SPNS2,STK17B,THBS1,TNFRSF21	27
Cell-To-Cell Signaling and Interaction, Inflammatory Response	immune response of phagocytes	2.65e-10		0.757	ANXA5,AXL,BIN1,C3,CD36,CD38,CD44,CD93,CFH,CH25H,CLEC6A,CLIC4,FGR,FPR1,GRK6,GSN,HGF,IFNAR1,IL1B,IL6,ITGA4,ITGAL,ITGB3,PF4,PRKCA,SELPLG,SIGLEC1,SIRPB1,SPIC,THBS1,TLR3,VCAM1	32
Cell-To-Cell Signaling and Interaction, Cellular Growth and Proliferation	stimulation of cells	2.95e-10		1.795	ACHE,BMP2,C3,CARD11,CCND2,CD4,CD40,CD69,CD74,CSF1,CYR61,EDN1,EFNB1,EFNB2,EPHA2,FGF2,HGF,IGF1,IL1B,IL6,KCNJ9,LGALS1,LILRB4,NUMB,PDCD1,PDGFC,PF4,PLXNA4,RBFOX1,RUNX2,SLAMF1,SLC12A2,SLC1A5,SPRY1,SPTBN1,TGFA,THBS1,TLR3,TRPV4,XDH	40
Hematological System Development and Function, Humoral Immune Response, Lymphoid Tissue Structure and Development, Tissue Morphology	quantity of B lymphocytes	3.02e-10		-0.424	AHR,APOE,C3,CD180,CD300LF,CD36,CD38,CD40,CD69,CD72,CD74,CDKN1A,Cmah,CSF1,CXCR4,DCLRE1C,EPS15,ETS1,GAPT,HELLS,HGF,HLA-DQA1,IL2RG,IL6,ITGAL,LILRB4,Meis1,NEDD9,PDCD1,PECAM1,PLCD1,PTPN22,RASGRP1,RUNX2,S1PR1,S1PR2,SH2D3C,SIGLEC1,SPIC,SPNS2,TGFBI,TNFRSF11A,TNFRSF17,VAV3,VCAM1	45
Cancer, Organismal Injury and Abnormalities, Reproductive System Disease	female genital tract serous carcinoma	3.04e-10			APOE,CACNA1A,CDKN1A,CDKN2A,CFH,COL14A1,CP,CXXC5,DAB2,EMILIN1,ENPP1,F13A1,FGL2,GALNT3,GEM,HGF,HIST1H1C,IFITM2,IGF1,IL6,ITPR3,JAG2,JAM3,KCNK6,KCNMA1,LPAR5,LRRK2,NAV3,NOTCH4,PLCL1,PMP22,POSTN,PRUNE2,RAMP1,RECK,RIPOR2,RNF144B,SERPINB8,SLC16A3,SLC7A5,SORT1,TGFA,TK1,TMEM176B,TNNI3,TUBA1A,VAV3,YES1,ZBTB16	49
Cell Morphology, Cellular Development	branching of cells	3.13e-10		0.256	AHR,APOE,ARHGAP32,BMP2,C3,CACNA1A,CD44,CDK5R1,CDKN1A,CLSTN1,CYR61,EFNB1,EFNB2,EGR3,EPHB3,EPS8,ETS1,EZR,FGF2,GEM,HGF,IGF1,IL1B,IL6,ITGB3,ITSN1,MYO5A,NDST1,NOTCH4,NRP1,NUMB,PKP4,PLXNA4,PROX1,RAPH1,RHOB,RRAS2,RUNX2,RYK,SDK1,SGK1,SIPA1L1,SLIT1,SV2A,TGFA,TIAM1,TNFRSF21,TRIO	48
Hematological System Development and Function, Immunological Disease, Lymphoid Tissue Structure and Development, Organ Morphology, Organismal Injury and Abnormalities, Tissue Morphology	abnormal morphology of lymphoid organ	3.23e-10			AHR,ARHGAP5,AXL,Bst2,CARD11,CD4,CD40,CD74,CDKN1A,CDKN2A,CSF1,DCLRE1C,EPS15,ETS1,F9,FPR2,GRAP2,GRK6,HELLS,HIST1H1C,HLA-DQA1,HLA-DQB1,IFNAR1,IL2RG,ITGB3,JAG2,LAG3,LTB,MAN2A1,mir-146,MSR1,NBEAL2,NLRC5,PDCD1,PLCD1,PTPN22,RASGRP1,RHOH,RNASEL,RNF128,RUNX2,TGFBI,TK1,TNFRSF11A,TNFSF12,YES1	46
Cell-To-Cell Signaling and Interaction, Hematological System Development and Function, Immune Cell Trafficking, Inflammatory Response	activation of lymphocytes	3.64e-10		1.702	AHR,APOE,AXL,C3,CARD11,Ccl2,CCL4,CD180,CD38,CD4,CD40,CD44,CD69,CD72,CD74,CDKN1A,CEACAM1,CLEC7A,Cmah,EFNB2,EGR2,EGR3,ETS1,GPNMB,HGF,IFNAR1,IGF1,IL1B,IL2RG,IL6,IRAK3,ITGA4,ITGAL,KCNA3,LAG3,LDLR,LGALS1,MGST1,mir-146,NLRC3,PAG1,PDCD1,PECAM1,PTGER4,PTPN22,RASGRP1,RHOB,SIGLEC1,SLAMF1,THBS1,TLR3,TLR8,TNFRSF21	53
Cell-To-Cell Signaling and Interaction	interaction of lymphoma cell lines	3.83e-10		-0.706	APOE,Ccl2,CD4,CD44,CXCR3,EGR3,EZR,HGF,IL1B,IL6,ITGA4,ITGAL,ITGB3,JAM3,PECAM1,PRKCA,S1PR2,SELPLG,VCAM1	19
Cell Death and Survival	apoptosis of lymphatic system cells	3.95e-10		1.03	ACHE,AHR,APOE,Ccl2,CCL4,CD38,CD4,CD40,CD44,CD9,CDKN1A,CDKN2A,CSF1,CXCR4,EFNB1,EGR3,ETS1,EZR,FGL2,GRAP2,HIST1H1C,IGF1,IL1B,IL2RG,IL6,ITPR3,LGALS1,Ms4a4b (includes others),PDCD1,PECAM1,PLCG1,PRKCA,PRKCE,RHOH,RNASEL,S1PR1,S1PR2,SMAD7,ST14,ST3GAL1,STK17B,THBS1,TNFRSF17,TNFRSF21,VAV3,ZBTB16	46
Organismal Survival	morbidity or mortality	4.08e-10		-0.361	ACHE,ADAM19,ADAM22,ADAMTS1,ADARB1,AFDN,AHR,AKT3,ANTXR2,APOBEC1,APOE,ARHGAP5,ASPH,ASS1,ATP8A2,B3GALNT1,BIN1,BMP2,C3,CACNA1A,Ccl2,CCND2,CCR1,CD36,CD4,CD40,CD44,CD74,CDK2AP1,CDK5R1,CDKN1A,CDKN2A,CEACAM1,CFH,CKB,CLEC12A,CLEC6A,CLEC7A,CLIC4,Cmah,CREB3L2,CREB5,CSF1,CTSF,CTSV,CXCL14,CXCR3,CXCR4,CYBB,CYR61,CYSLTR2,DAB2,DACH1,DCLRE1C,EDN1,EFNB1,EFNB2,EGR2,EGR3,ENG,EPHB3,ERF,ETS1,EYA4,F13A1,F9,FAM20C,FAP,F…	188
Cell-To-Cell Signaling and Interaction, Cellular Function and Maintenance, Inflammatory Response	phagocytosis of phagocytes	4.14e-10		1.101	ANXA5,AXL,BIN1,C3,CD36,CD38,CD44,CD93,CFH,CH25H,CLEC6A,CLIC4,FGR,GRK6,GSN,HGF,IFNAR1,IL1B,PF4,PRKCA,SELPLG,SIGLEC1,SIRPB1,SPIC,THBS1,TLR3	26
Cellular Movement, Hematological System Development and Function, Immune Cell Trafficking, Inflammatory Response	infiltration by neutrophils	4.24e-10		0.912	APOE,C2,C3,CCL4,CD300LF,CD36,CD44,CFH,CSF1,FPR1,FPR2,HGF,IL1B,IL6,ITGAL,LGALS1,LRRK2,mir-146,NDST1,PDCD1,PF4,PLTP,PRKCA,RAB27A,SGK1,THBD,TLR3,VAV3	28
Cell-To-Cell Signaling and Interaction, Connective Tissue Development and Function	binding of fibroblast cell lines	4.5e-10	Decreased	-2.066	CD44,CDK5R1,COLEC12,CYR61,FGF2,IGF1,IL2RG,IL6,IQGAP1,ITGA4,ITGB3,JAG1,LDLR,MRC1,MSR1,PLXND1,PMP22,RAMP1,RNASEL,SDC4,SELPLG	21
Cell-mediated Immune Response, Cellular Development, Cellular Function and Maintenance, Cellular Growth and Proliferation, Embryonic Development, Hematological System Development and Function, Hematopoiesis, Lymphoid Tissue Structure and Development, Organ Development, Organismal Development, Tissue Development	differentiation of T lymphocytes	5.06e-10		1.529	AHR,AXL,CARD11,CD4,CD69,CD74,CDKN2A,CLEC6A,CXCR4,CYR61,DCLRE1C,EFNB1,EFNB2,EGR2,EGR3,ETS1,FZD7,GRAP2,HLA-DOA,HLA-DQA1,IFNAR1,IGF1,IL1B,IL2RG,IL6,IRAK3,ITGAL,JAG1,JAG2,KCNA3,LILRB4,mir-146,PCGF2,PRKCA,PTGER4,PTPN22,RFTN1,RHOH,RNF128,RUNX2,S1PR1,SMAD7,ST3GAL5,TNFRSF11A,USP18,WWP1,ZBTB16	47
Cell-To-Cell Signaling and Interaction, Cellular Function and Maintenance, Hematological System Development and Function	phagocytosis of myeloid cells	5.29e-10		1.375	AXL,BIN1,C3,CD36,CD38,CD44,CD93,CFH,CH25H,CLEC6A,CLIC4,FGR,FPR1,GRK6,GSN,HGF,IFNAR1,IL1B,PF4,PRKCA,SELPLG,SIGLEC1,SIRPB1,SPIC,THBS1,TLR3	26
Cancer, Gastrointestinal Disease, Organismal Injury and Abnormalities	gastric adenocarcinoma	5.37e-10			ADAM22,ADARB1,ADCY8,ADD3,AFAP1L1,AHNAK2,ANTXR2,ARHGAP32,ARHGEF18,ARHGEF40,ATP6V0A2,C10orf90,C3,C9orf172,CACNA1A,CARD11,CCND2,CD38,CD44,CDH23,CDKN2A,CDS1,CFH,CHST1,CHST8,CLSTN1,COL14A1,COL6A3,CRYBB1,CSMD3,CYP4F2,CYR61,DAB2,EGR2,EGR3,ENTPD4,EPS8,ERF,EYA4,F13A1,FAM91A1,GEM,HGF,HOXB3,HSPA12A,IFI16,ITGA4,ITPR3,ITSN1,KCNA3,KCND1,KCNMA1,KIAA1024,KLK8,KYNU,LDLR,LILRB4,LRRC39,LRRK2,MYO6,NAAA,NEDD9,NID2,NO…	111
Cell-To-Cell Signaling and Interaction, Hematological System Development and Function, Immune Cell Trafficking	adhesion of granulocytes	5.53e-10		0.62	AXL,C3,CD300LD,CD44,CFH,CYBB,FGR,FPR2,IL1B,IL6,ITGA4,ITGAL,ITGB3,JAM3,PECAM1,PF4,PLTP,SELPLG,THBD,TNFSF12,VAV3,VCAM1	22
Cancer, Organismal Injury and Abnormalities, Tumor Morphology	invasion of malignant tumor	6.06e-10		1.462	BMP2,CD44,CDKN2A,CEACAM1,CSF1,CXCR4,EDN1,ETS1,EZR,FGF2,HGF,IGF1,IL6,LGALS1,mir-146,NEDD9,NRP1,POSTN,PROX1,RASGRP1,RECK,RHOB,TGFA,VAV3,ZBTB16	25
Cancer, Organismal Injury and Abnormalities	serous adenocarcinoma	6.27e-10			APOE,ASB2,ATP8A2,CACNA1A,CDKN1A,CDKN2A,CFH,COL14A1,CP,CREB5,CXXC5,DAB2,EFNB1,EMILIN1,ENPP1,F13A1,FGL2,GALNT3,GEM,HGF,HIST1H1C,HLA-DQA1,IFITM2,IGF1,IL6,ITPR3,JAG2,JAM3,KCNK6,KCNMA1,LDLRAD3,LPAR5,LRRK2,MGLL,MYOF,NAV3,NFXL1,NOTCH4,PEAR1,PGAP1,PLCL1,PMP22,POSTN,PRUNE2,RAMP1,RECK,RIPOR2,RNF144B,RUNX3,S1PR2,SERPINB8,SLC16A3,SLC7A5,SLFN5,SORT1,TGFA,TK1,TMEM176B,TNNI3,TUBA1A,VAV3,WSCD1,XDH,YES1,ZBTB16,ZN…	66
Humoral Immune Response, Protein Synthesis	quantity of immunoglobulin	6.5e-10		-0.528	APOE,AXL,CARD11,Ccl2,CCR1,CD180,CD36,CD40,CD69,CD72,CD74,CDKN1A,CH25H,Cmah,CTSE,FPR2,GAPT,GRK6,HLA-DOA,HLA-DQB1,IFNAR1,IL2RG,IL6,IRAK3,ITGB3,LDLR,LILRB4,LTB,MAN2A1,mir-146,MSR1,PDCD1,PTPN22,RASGRP1,RFTN1,RNF128,SIGLEC1,THBS1,TNFRSF21	39
Cell-To-Cell Signaling and Interaction	binding of lymphoma cell lines	7.55e-10		-0.706	APOE,Ccl2,CD4,CD44,CXCR3,EGR3,HGF,IL1B,IL6,ITGA4,ITGAL,ITGB3,JAM3,PECAM1,PRKCA,S1PR2,SELPLG,VCAM1	18
Cellular Movement	cell movement of cancer cells	7.8e-10		0.11	AKT3,CD44,CD74,CEACAM1,CSF1,CXCR4,EZR,GSN,HGF,IGF1,IL6,IQGAP1,ITGA4,MGLL,NEDD9,NRP1,PRKCA,PRKCE,RHOB,SPARC,TGFA,THBS1,TIAM1,VCAM1,ZBTB16	25
Lymphoid Tissue Structure and Development, Organ Morphology, Tissue Morphology	quantity of lymphoid organ	8.32e-10		0.942	AHR,CD34,CD4,CD44,CDKN1A,CDKN2A,CTSE,CXCR4,DCLRE1C,EFNB1,EFNB2,EGR3,ETS1,GRAP2,GRK6,HELLS,HLA-DQB1,IFNAR1,IGF1,IL2RG,IL6,LAG3,LTB,NOTCH4,PAG1,PCGF2,RASGRP1,RFTN1,RHOH,RUNX2,RUNX3,SPNS2,ST14,STK17B,TNFRSF11A,TNFSF12,VAV3,YES1	38
Hematological System Development and Function	hemostasis	8.46e-10		0.04	ANXA5,APOBEC1,APOE,AXL,C3,CD34,CD36,CEACAM1,CYBB,CYP4F2,CYSLTR2,EDN1,EFNB1,F13A1,F9,FGR,GP9,IL6,ITGB3,JAM3,LDLR,NBEAL2,PECAM1,PF4,PROS1,RAB27A,RAP2B,SCUBE1,SELPLG,SERPINE2,SGK1,THBD,THBS1	33
Humoral Immune Response, Protein Synthesis	production of antibody	9.23e-10		-0.548	APOE,AXL,CARD11,Ccl2,CCR1,CD180,CD36,CD40,CD69,CD72,CD74,CDKN1A,CH25H,Cmah,CTSE,FPR2,GAPT,GRK6,HLA-DOA,HLA-DQB1,IFNAR1,IL2RG,IL6,IRAK3,ITGB3,LDLR,LILRB4,LTB,MAN2A1,mir-146,MSR1,PDCD1,PTPN22,RASGRP1,RFTN1,RNF128,SIGLEC1,THBS1,TLR8,TNFRSF21	40
Cancer, Gastrointestinal Disease, Organismal Injury and Abnormalities	gastro-esophageal carcinoma	9.34e-10			ADAM22,ADAMTS16,ADARB1,ADCY8,ADD3,AFAP1L1,AHNAK2,ANTXR2,APOE,ARHGAP32,ARHGEF18,ARHGEF40,ATP6V0A2,AXL,C10orf90,C3,C9orf172,CACNA1A,CARD11,CCND2,CD38,CD44,CDH23,CDKN2A,CDS1,CFH,CHST1,CHST8,CLSTN1,COL14A1,COL6A3,CRYBB1,CSMD3,CYP4F2,CYR61,DAB2,DSE,EGR2,EGR3,ENG,ENTPD4,EPS8,ERF,EYA4,EZR,F13A1,F9,FAM91A1,GEM,GPNMB,HGF,HLA-DQA1,HOXB3,HSPA12A,IFI16,IL6,ITGA4,ITPR3,ITSN1,KCNA3,KCND1,KCNMA1,KIAA1024,KLK8,K…	136
Embryonic Development, Hematological System Development and Function, Lymphoid Tissue Structure and Development, Organ Development, Organismal Development, Tissue Development	formation of lymphoid tissue	9.73e-10		0.162	AHR,C3,CD40,CD74,CD9,CDKN1A,CSF1,CXCR4,EDN1,EFNB1,EFNB2,EGR2,EGR3,EPHB3,ETS1,FGF2,FZD7,GRAP2,HGF,HLA-DQB1,HOXB3,HOXB4,IGF1,IL2RG,IL6,ITGA4,ITGAL,LTB,mir-146,NRP2,PDCD1,PROX1,PTPN22,RAMP1,RASGRP1,S1PR2,SPNS2,ST3GAL2,TK1,TMEM204,TNFRSF11A,TNFRSF21,VCAM1	43
Cellular Movement, Hematological System Development and Function, Immune Cell Trafficking, Inflammatory Response	chemotaxis of macrophages	9.96e-10		0.756	APOE,Ccl2,CCL4,CD74,CDKN1A,CSF1,CTSE,CXCR3,CYBB,FPR2,HCAR2,ITGB3,LDLR,LRRK2,PF4,RHOB,SLAMF1,STAP1,THBS1,TRPV4,VCAM1	21
Cell Morphology, Tissue Development	tubulation of cells	1.13e-09		-0.033	AXL,CD44,CD9,CDKN2A,CLIC4,CXCR4,CYR61,EDN1,EFNB2,ENG,EPHA2,FGF2,HGF,IGF1,IL6,KCNMA1,NRP1,PECAM1,PRKCA,PROX1,RHOB,RUNX3,S1PR1,STARD13,TGFBI	25
Cancer, Gastrointestinal Disease, Organismal Injury and Abnormalities	gastroesophageal cancer	1.16e-09			ADAM22,ADAMTS16,ADARB1,ADCY8,ADD3,AFAP1L1,AHNAK2,ALDH2,ANTXR2,APOE,ARHGAP32,ARHGEF18,ARHGEF40,ATP6V0A2,AXL,C10orf90,C3,C9orf172,CACNA1A,CARD11,CCND2,CD38,CD44,CDH23,CDKN1A,CDKN2A,CDS1,CFH,CHST1,CHST8,CLSTN1,COL14A1,COL6A3,CRYBB1,CSMD3,CXCL14,CYP4F2,CYR61,DAB2,DSE,EGR2,EGR3,ENG,ENTPD4,EPS8,ERF,EYA4,EZR,F13A1,F9,FAM91A1,FAP,FGF2,FZD4,GEM,GPNMB,HGF,HLA-DQA1,HOXB3,HSPA12A,IFI16,IL1B,IL6,ITGA4,ITPR3,I…	144
Cardiovascular Disease, Organismal Injury and Abnormalities	arteriosclerosis	1.24e-09		0.255	AHR,APOBEC1,APOC2,APOE,Ccl2,CCR1,CD36,CD40,CD44,CDKN1A,CSF1,CTSV,CXCL16,CYP27A1,DOCK9,ECSCR,EDN1,F13A1,FABP5,HCAR2,HGF,IGF1,IL1B,IL6,ITGAL,ITGB3,LDLR,LRP6,MMP14,MSR1,NCEH1,NUMB,PDCD1,PDE7B,PECAM1,PF4,PLA2G7,PLCG1,PLIN2,PLTP,PTPRM,RBFOX1,RUNX2,S1PR1,SCN1B,SDC4,SORT1,SPARC,ST14,THBD,THBS1,TK1,TNFSF12,TUBA1A,VCAM1,XDH	56
Cellular Growth and Proliferation, Connective Tissue Development and Function, Tissue Development	proliferation of connective tissue cells	1.25e-09		1.612	AHR,AKT3,BMP2,CCND2,CD40,CD44,CD74,CDKN1A,CDKN2A,Clec2d (includes others),COL14A1,CREB3L2,CSF1,CTSV,CXCR3,CYR61,DACH1,EDN1,EFNB2,ENG,EPHA2,ERF,FGF2,FRMD6,GABBR1,GEM,HGF,IFNAR1,IGF1,IL1B,IL6,ITGB3,ITSN1,KCNMA1,KLK8,LGALS1,mir-146,MMP14,NLRC3,PCGF2,PDGFC,PF4,POSTN,PRKCA,RECK,RHOB,RNF144B,RUNX2,S1PR2,SDC4,Slfn2,SMAD7,SPARC,TGFA,TMC8,TMEM119,TNFAIP8,TNFSF12,TOM1L1,TRIM25,TRPS1,VAV3,XDH	63
Cellular Assembly and Organization, Cellular Function and Maintenance	microtubule dynamics	1.33e-09		-0.916	ABLIM1,ACHE,ADAM22,AHR,APOE,ARHGAP32,ARHGAP5,ATP8A2,AXL,BMP2,C3,CACNA1A,CD44,CD9,CDC42BPG,CDK5R1,CDKN1A,CKB,CLSTN1,CSF1,CSMD3,CTSV,CXCR3,CXCR4,CYBB,CYFIP2,CYR61,DCLK2,EDN1,EFNB1,EFNB2,EGR3,ENG,EPHA2,EPHB3,EPS15,EPS8,EZR,F13A1,FGF2,FGR,FSCN1,GAS2L3,GAS7,GDPD5,GEM,GSN,HGF,IGF1,IL1B,IL6,IQGAP1,ITGA4,ITGB3,ITSN1,KLK8,LDLR,LRRK2,MGLL,MRAS,MYO5A,MYO6,NCKAP5L,NEDD9,NRP1,NRP2,NUMB,PKP4,PLXNA4,PLXNB3,PLXN…	107
Organismal Development	formation of vessel	1.38e-09		0.032	ADAMTS1,AHR,APOE,CXCR4,EDN1,EFNB1,EFNB2,ENG,FGF2,GRAP2,HGF,IFI16,IL1B,IL6,ITGB3,JAG1,MMP14,NDST1,NRP1,PDE2A,PECAM1,PF4,PLXND1,PROS1,RAMP1,RUNX3,SPARC,SPTBN1,VASH1	29
Hematological System Development and Function, Organismal Functions	coagulation of blood	1.42e-09		-0.057	ANXA5,APOBEC1,APOE,AXL,C3,CD34,CD36,CYP4F2,CYSLTR2,EDN1,F13A1,F9,GP9,IL6,ITGB3,LDLR,NBEAL2,PECAM1,PF4,PROS1,RAB27A,RAP2B,SCUBE1,SELPLG,SERPINE2,SGK1,THBD,THBS1	28
Cancer, Organismal Injury and Abnormalities, Reproductive System Disease	breast or ovarian cancer	1.45e-09		-0.13	ABCG2,ACADS,ADAM19,ADAMTS1,ADGB,AMOTL1,APOE,ARHGAP19,ARHGAP32,ARHGEF18,ARHGEF40,ATP8A2,AXL,BCAR3,C2,C3,CACNA1A,Cbr2,Ccl2,CCL4,CCND2,CD300C,CD34,CD4,CD44,CD69,CD9,CDKN1A,CDKN2A,CDS1,CEP128,CERCAM,CFH,CHST7,CKB,CLEC10A,CLIC4,COL14A1,COL27A1,COL6A3,CP,CPQ,CREB5,CSMD3,CXCL14,CXCL16,CXCR3,CXCR4,CXXC5,CYR61,DAB2,DACH1,DENND2D,DOCK9,DSE,EBF3,EDN1,EFNB1,EFNB2,EGR2,EGR3,EMILIN1,ENG,EPHA2,EPHB3,EPS8,ETS1,F…	203
Cancer, Organismal Injury and Abnormalities, Reproductive System Disease	female genital tract adenocarcinoma	1.46e-09			ABHD6,ACADS,ACTN1,ACY1,ADAM19,ADAMTS16,ADD3,ADGB,AHNAK2,AKT3,ALPK1,AMOTL1,APOE,ARHGAP15,ARHGAP19,ARHGAP29,ARHGAP32,ARHGEF18,ARHGEF40,ATG4C,ATP8A2,B3GALNT1,B3GALT5,BIN1,C10orf90,C3,CACNA1A,CD180,CD44,CD74,CDKN1A,CDKN2A,CEP128,CERCAM,CERKL,CFH,CHN2,CLEC12A,COL14A1,COL6A3,COLEC12,CP,CREB5,CSMD3,CXCL14,CXCR3,CXXC5,CYBB,CYP4F2,DAB2,DOCK9,DSE,EBF3,EFNB1,EGR2,EGR3,EMILIN1,ENG,ENPP1,EPHA2,EPHB3,EYA4,F13A…	236
Cellular Function and Maintenance	function of mononuclear leukocytes	1.49e-09		-0.584	ADGRE1,AHR,APOE,Ccl2,CD4,CD44,CD69,CD74,CEACAM1,Cmah,CSF1,ETS1,GPR84,GRK6,HLA-DQB1,IFNAR1,IL1B,IL2RG,IL6,ITGAL,LAG3,LGALS1,mir-146,NEDD9,NLRC5,PCGF2,PDCD1,PLXNA1,PTPN22,RASGRP1,RNF128,S1PR1,SH2D1B,SLAMF1,Slfn2,SPNS2,TLR3,TLR8,TNFRSF21	39
Cancer, Organismal Injury and Abnormalities	cancer of secretory structure	1.55e-09		0.085	ABCG2,ACADS,ADAM22,ADAM33,ADAMTS1,ADAMTS16,ADCY8,ADD3,ADGB,ADGRG1,AHNAK2,AHR,AKT3,ALDH2,AMOTL1,ANTXR2,AOAH,APOC4,ARHGAP29,ARHGAP32,ARHGAP5,ARHGEF3,ARHGEF40,ARVCF,ASAP3,ASB2,ASPH,ASS1,ATG4C,ATP8A2,ATRNL1,AXL,B3GALNT1,B4GALT4,BCAR3,BCL9L,BIN1,BIN2,BMP2,C10orf90,C2,C3,CACNA1A,CARD11,CASS4,CCL4,CCND2,CCR1,CD34,CD38,CD44,CD69,CD74,CD93,CDH23,CDK5R1,CDKN1A,CDKN2A,CDS1,CEACAM1,CEP128,CFH,CKB,CLSTN1,COL1…	322
Connective Tissue Development and Function, Tissue Morphology	quantity of connective tissue	1.59e-09		0.509	ACADS,ACHE,ADAMTS1,ADD3,AHR,APOE,ARHGAP5,C3,Ccl2,CCND2,CD34,CD44,CD9,CDKN1A,CDKN2A,CEACAM1,CLEC10A,Clec2d (includes others),CREB3L2,CREB5,CSF1,CTSV,CXCL14,EGR2,F13A1,FABP5,FGF2,GDF3,GPNMB,HELLS,HGF,HOXB4,IGF1,IL6,IRAK3,ITGB3,JAG2,JAM2,LDLR,LTC4S,MAN2A1,mir-146,MLXIPL,MMP14,MSR1,NBEAL2,PLCD1,PLCG1,PLCL1,PLIN2,POSTN,PRKCE,PSTPIP2,RAB27A,RUNX2,S1PR1,SH3PXD2B,SLC12A2,SLC14A1,SPARC,STARD13,TNFRSF11A,X…	63
Cancer, Gastrointestinal Disease, Organismal Injury and Abnormalities	gastric carcinoma	1.63e-09			ADAM22,ADARB1,ADCY8,ADD3,AFAP1L1,AHNAK2,ANTXR2,APOE,ARHGAP32,ARHGEF18,ARHGEF40,ATP6V0A2,C10orf90,C3,C9orf172,CACNA1A,CARD11,CCND2,CD38,CD44,CDH23,CDKN2A,CDS1,CFH,CHST1,CHST8,CLSTN1,COL14A1,COL6A3,CRYBB1,CSMD3,CYP4F2,CYR61,DAB2,EGR2,EGR3,ENTPD4,EPS8,ERF,EYA4,F13A1,FAM91A1,GEM,HGF,HOXB3,HSPA12A,IFI16,ITGA4,ITPR3,ITSN1,KCNA3,KCND1,KCNMA1,KIAA1024,KLK8,KYNU,LDLR,LILRB4,LRRC39,LRRK2,MYO6,NAAA,NEDD9,NI…	112
Free Radical Scavenging	metabolism of reactive oxygen species	1.68e-09		1.204	ABCG2,ACHE,Acp5,AHR,ALDH2,APOC2,APOE,BMP2,C3,CCL4,CD36,CD40,CD44,CDKN1A,CFH,CLEC7A,CSF1,CXCL14,CYBB,CYR61,EDN1,ETS1,FGF2,FGR,FPR1,FPR2,GSN,HGF,IGF1,IL1B,IL6,IMMP2L,IQGAP1,ITGB3,ITSN1,mir-146,MLPH,MMP14,MRC1,MSR1,NLRC4,PDE2A,PECAM1,PLCG1,PRKCA,PRKCE,RALGDS,SELPLG,SH3PXD2B,SLC25A10,TGFA,TLR3,TLR8,VCAM1,XDH	55
Carbohydrate Metabolism	metabolism of polysaccharide	1.94e-09		1.898	AOAH,APOE,B3GNT8,BMP2,CD36,CD40,CD44,CHST1,CHST7,CHST8,CHSY1,CP,CSF1,DSE,EDN1,ENPP1,FGF2,H6PD,HGF,IGF1,IL1B,IL6,MAN2A1,NDST1,PF4,POSTN,PTGER4,SGSH,THBD,TNFSF12,XYLT1,XYLT2	32
Cell-To-Cell Signaling and Interaction	response of lymphatic system cells	1.96e-09		-0.657	AHR,AXL,Ccl2,CD180,CD38,CD4,CD40,CD44,CD9,CH25H,CLEC7A,ETS1,F9,HLA-DQB1,IFNAR1,IL1B,IL6,ITGA4,LAG3,LGALS1,LTB,mir-146,MSR1,OASL,PDCD1,PLCG1,POSTN,SELPLG,SLC1A5,TLR3,TNFRSF11A	31
Cardiovascular Disease, Organismal Injury and Abnormalities	occlusion of artery	1.99e-09		0.576	AHR,APOBEC1,APOC2,APOE,Ccl2,CCR1,CD36,CD40,CD44,CDKN1A,CSF1,CTSV,CXCL16,CYP27A1,DOCK9,ECSCR,EDN1,F13A1,FABP5,HCAR2,HGF,IGF1,IL1B,IL6,ITGAL,ITGB3,LDLR,LRP6,MLXIPL,MMP14,MSR1,NCEH1,NUMB,PDCD1,PDE7B,PECAM1,PF4,PLA2G7,PLCG1,PLIN2,PLTP,PTGER4,PTPRM,RBFOX1,RUNX2,S1PR1,SCN1B,SDC4,SORT1,ST14,THBD,THBS1,TNFSF12,TUBA1A,VAV3,VCAM1,XDH	57
Cellular Movement	migration of myeloid cells	2.15e-09		-0.347	C3,Ccl2,CCL4,CCR1,CD44,CEACAM1,CFH,CSF1,CTSV,CXCR4,CYBB,ENG,FGR,FPR1,IL1B,IL6,ITGA4,ITGAL,ITGB3,JAM3,LDLR,LGALS1,MMP14,PECAM1,S1PR1,SELPLG,VAV3,VCAM1	28
Organismal Survival	organismal death	2.34e-09		-0.275	ACHE,ADAM19,ADAM22,ADAMTS1,ADARB1,AFDN,AHR,AKT3,ANTXR2,APOBEC1,APOE,ARHGAP5,ASPH,ASS1,ATP8A2,B3GALNT1,BIN1,BMP2,C3,CACNA1A,Ccl2,CCND2,CCR1,CD36,CD4,CD40,CD44,CD74,CDK2AP1,CDK5R1,CDKN1A,CDKN2A,CEACAM1,CFH,CKB,CLEC7A,CLIC4,Cmah,CREB3L2,CREB5,CSF1,CTSF,CTSV,CXCL14,CXCR3,CXCR4,CYBB,CYR61,CYSLTR2,DAB2,DACH1,DCLRE1C,EDN1,EFNB1,EFNB2,EGR2,EGR3,ENG,EPHB3,ERF,ETS1,EYA4,F13A1,F9,FAM20C,FAP,FGF2,FPR2,FSCN1,…	183
Hematological System Development and Function, Hematopoiesis	development of hematopoietic system	2.38e-09		-1.205	ABCG2,ACHE,AXL,CCR1,CD40,CD44,CD74,CDKN1A,Clec2d (includes others),CSF1,CXCR4,EFNB1,EGR2,EGR3,ENPP1,ETS1,FGF2,FZD7,GRAP2,HOXB4,IFNAR1,IGF1,IL2RG,IL6,ITGAL,JAG1,LTB,PDCD1,PECAM1,PF4,PLCG1,PSTPIP2,PTPN22,RAB7B,RASGRP1,RGS18,RUNX3,TK1,TNFRSF11A,VAV3,ZFPM1	41
Cell Death and Survival	cell death of T lymphocytes	2.87e-09		1.576	AHR,APOE,Ccl2,CCL4,CD38,CD4,CD40,CD44,CD9,CDKN1A,CDKN2A,CLEC10A,CXCR4,DRAM1,EFNB1,EGR3,ETS1,EZR,GRAP2,HIST1H1C,IGF1,IL1B,IL2RG,IL6,LAG3,LGALS1,Ms4a4b (includes others),PDCD1,PECAM1,PRKCA,PRKCE,RHOH,RNASEL,SMAD7,ST14,ST3GAL1,STK17B,THBS1,ZBTB16	39
Cell Death and Survival, Organismal Injury and Abnormalities	necrosis of epithelial tissue	3.02e-09		1.272	ABCG2,ADAMTS1,AHR,ALDH2,AMOTL1,ASS1,AXL,CD36,CD4,CD40,CD44,CD74,CDKN1A,CDKN2A,CEACAM1,CLIC4,CXCR4,DAB2,EDN1,EFNB2,ENG,EPHA2,FAP,FGF2,FGL2,GAS7,GSN,HGF,IGF1,IL1B,IL6,IQGAP2,IRAK3,ITSN1,LDLR,LGALS1,MAPKAPK3,NDST1,NLRC4,NOTCH4,NUMB,PECAM1,PMP22,PRKCA,PRKCE,RASGRP1,RHOB,RRAS2,RUNX2,RUNX3,S1PR1,SGK1,SPARC,SPTBN1,STK26,TGFA,THBD,THBS1,TIAM1,TLR3,XDH,YES1	62
Cellular Movement, Hematological System Development and Function, Immune Cell Trafficking, Inflammatory Response	cellular infiltration by macrophages	3.02e-09		-0.67	APOE,C3,Ccl2,CCL4,CCR1,CD44,CSF1,CYBB,CYR61,CYSLTR2,EDN1,HGF,IL1B,JAM3,LDLR,LTB,mir-146,NAAA,PDCD1,PLTP,S1PR2,SMAD7,THBD,TLR3,TNFRSF21,TNFSF12	26
Cellular Development, Connective Tissue Development and Function, Tissue Development	differentiation of bone cells	3.09e-09		1.406	APOE,BMP2,C3,Ccl9,CCR1,CD300LF,CD9,CEACAM1,Clec2d (includes others),CSF1,CXXC5,CYR61,EDN1,EFNB1,EFNB2,ENPP1,EPHA2,FAM20C,FAM213A,FGF2,GABBR1,GLIS3,GPNMB,GSN,HGF,IFI16,IGF1,IL6,IRAK3,JAG1,LILRB4,MMP14,MRC2,NRP1,PLCL1,POSTN,PTGER4,RRAS2,RUNX2,SLC1A5,SMAD7,TLR3,TMEM119,TMEM64,TNFRSF11A,TNFSF12,WWP1	47
Hematological System Development and Function, Lymphoid Tissue Structure and Development, Tissue Morphology	quantity of CD8+ T lymphocyte	3.09e-09		0.91	AHR,CARD11,CCR1,CD4,CD74,CDKN2A,CLEC10A,DCLRE1C,ETS1,GRAP2,GRK6,HELLS,HLA-DQA1,HLA-DQB1,IFNAR1,IL2RG,LAG3,NLRC5,RASGRP1,RHOH,SIGLEC1,SPNS2,ST3GAL1,TNFRSF21	24
Connective Tissue Development and Function, Tissue Development	growth of connective tissue	3.14e-09		1.693	AHR,AKT3,BMP2,CCND2,CD40,CD44,CD74,CDKN1A,CDKN2A,CEACAM1,Clec2d (includes others),COL14A1,CREB3L2,CSF1,CTSV,CXCR3,CYR61,DACH1,EDN1,EFNB2,ENG,EPHA2,ERF,FGF2,FRMD6,GABBR1,GEM,HGF,IFNAR1,IGF1,IL1B,IL6,ITGB3,ITSN1,KCNMA1,KLK8,LGALS1,LILRB4,mir-146,MMP14,NLRC3,PCGF2,PDCD1,PDGFC,PF4,POSTN,PRKCA,RECK,RHOB,RNF144B,RUNX2,S1PR2,SDC4,Slfn2,SMAD7,SPARC,TGFA,TMC8,TMEM119,TNFAIP8,TNFSF12,TOM1L1,TRIM25,TRPS1,VA…	66
Hematological System Development and Function, Immune Cell Trafficking, Inflammatory Response, Tissue Development	accumulation of leukocytes	3.23e-09		1.494	AHR,APOE,C3,Ccl2,CCR1,CD40,CD44,CSF1,CXCR3,CXCR4,CYBB,EDN1,FGF2,IFNAR1,IL1B,IL2RG,IL6,ITGA4,ITGAL,JAM3,LDLR,LTC4S,NLRC4,POSTN,RASGRP1,RUNX3,S1PR1,S1PR2,SELPLG,SMAD7,THBD,THBS1,TLR3,TNFRSF21,VCAM1	35
Cardiovascular System Development and Function, Organismal Development, Visual System Development and Function	vascularization of eye	3.26e-09	Increased	2.535	ADAMTS1,APOE,AXL,C3,Ccl2,CYR61,FGF2,HGF,IFNAR1,IGF1,IL1B,ITGB3,LGALS1,MMP14,NRP1,PDGFC,S1PR2,TGFA,THBS1,TLR3,VCAM1	21
Cancer, Organismal Injury and Abnormalities, Tumor Morphology	invasion of tumor	3.29e-09		1.436	APOE,ARHGEF18,BMP2,CD44,CDKN2A,CEACAM1,CSF1,CTSV,CXCR4,EDN1,EPHA2,ETS1,EZR,FAP,FGF2,HGF,IGF1,IL6,LGALS1,mir-146,MMP14,NEDD9,NRP1,POSTN,PROX1,RASGRP1,RECK,RHOB,TGFA,THBS1,VAV3,ZBTB16	32
Cell-To-Cell Signaling and Interaction, Cellular Movement, Hematological System Development and Function, Immune Cell Trafficking, Inflammatory Response	recruitment of macrophages	3.31e-09		-0.469	APOE,Ccl2,CCL4,CCR1,CD36,CD40,CD44,CD74,CSF1,CYR61,ETS1,FGR,HCAR2,IL1B,PECAM1,RHOB,S1PR1,SLFN12L,THBS1,VCAM1	20
Cellular Function and Maintenance	engulfment of antigen presenting cells	3.48e-09		1.079	AXL,BIN1,C3,CD36,CD38,CD44,CD93,CH25H,CLEC6A,CLIC4,FGR,GRK6,GSN,HGF,IL1B,MRC1,MSR1,PRKCA,PROS1,SIGLEC1,SIRPB1,SPIC,THBS1,TLR3	24
Connective Tissue Development and Function, Skeletal and Muscular System Development and Function, Tissue Development	morphology of bone	3.49e-09			Acp5,AHR,APOE,BMP2,CCR1,CD36,CD40,CD44,CDKN1A,CHSY1,Clec2d (includes others),Cmah,CREB3L2,CSF1,CTSV,CXXC5,EDN1,EFNB1,EFNB2,ENPP1,EPHB3,EYA4,FAM20C,FGF2,GALNT3,GPNMB,GPR65,GSN,HELLS,HGF,HOXB3,HOXB4,IFNAR1,IGF1,IL6,IRAK3,ITGB3,JAG2,LDLR,LRP6,LTBP3,MMP14,MSR1,NDST1,PCGF2,PDGFC,PLCL1,PLXNA1,PLXND1,POSTN,PSTPIP2,RUNX2,RUNX3,SH3PXD2B,SPARC,THBS1,TMEM119,TNFRSF11A,TRPS1,ZBTB16	60
Cancer, Gastrointestinal Disease, Organismal Injury and Abnormalities	upper gastrointestinal tract cancer	3.54e-09			ADAM22,ADAMTS16,ADARB1,ADCY8,ADD3,AFAP1L1,AHNAK2,AKT3,ALDH2,ANTXR2,APOE,ARHGAP32,ARHGEF18,ARHGEF40,ASAP3,ATP6V0A2,ATRNL1,AXL,C10orf90,C3,C9orf172,CACNA1A,CARD11,CCND2,CD38,CD44,CDH23,CDKN1A,CDKN2A,CDS1,CFH,CHST1,CHST8,CLSTN1,COL14A1,COL6A3,CRYBB1,CSMD3,CXCL14,CXCR4,CYP4F2,CYR61,DAB2,DSE,EGR2,EGR3,ENG,ENTPD4,EPS15,EPS8,ERF,EYA4,EZR,F13A1,F9,FABP5,FAM91A1,FAP,FGF2,FZD4,GEM,GPNMB,HGF,HLA-DQA1,HOXB3,…	159
Cell-To-Cell Signaling and Interaction, Cellular Movement	recruitment of myeloid cells	3.73e-09		0.735	AHR,APOE,C3,Ccl2,CCL4,CCR1,CD36,CD4,CD40,CD44,CD69,CD74,CSF1,CXCR4,CYR61,EDN1,ETS1,FGR,FPR2,GRK6,GSN,HCAR2,IFNAR1,IL1B,IL6,LGALS1,LRRK2,PECAM1,RHOB,S1PR1,SELPLG,SLFN12L,THBS1,VAV3,VCAM1,XDH	36
Molecular Transport	secretion of molecule	3.8e-09		1.127	ABCG2,ACADS,ACHE,AKT3,APOBEC1,APOE,BMP2,CACNA1A,CARD11,CD300C,CD36,CD40,CD44,CD74,CFH,CHST8,CLEC6A,CP,CREB3L2,CYP27A1,EDN1,EZR,FGR,FPR1,FPR2,FZD4,GABBR1,GSN,HGF,IGF1,IL1B,IL6,IQGAP1,LDLR,LGALS1,LPCAT3,MGLL,MYO6,NCS1,PECAM1,PLCD1,PLCG1,PLCL1,PLIN2,PLTP,PRKCA,PRKCE,PTGER4,RAB27A,SGK1,SLC12A2,SLC16A3,SORL1,STX1A,TGFA,THBS1,TRPV4,XDH	58
Gastrointestinal Disease, Organismal Injury and Abnormalities	gastric lesion	3.81e-09		1	ADAM22,ADARB1,ADCY8,ADD3,AFAP1L1,AHNAK2,AHR,ANTXR2,APOE,ARHGAP32,ARHGEF18,ARHGEF40,ATP6V0A2,C10orf90,C3,C9orf172,CACNA1A,CARD11,CCND2,CD38,CD44,CDH23,CDKN1A,CDKN2A,CDS1,CFH,CHST1,CHST8,CLSTN1,COL14A1,COL6A3,CRYBB1,CSMD3,CXCL14,CYP4F2,CYR61,DAB2,EDN1,EGR2,EGR3,ENTPD4,EPS8,ERF,EYA4,F13A1,FAM91A1,FAP,FGF2,GEM,HGF,HLA-DQA1,HOXB3,HSPA12A,IFI16,IL1B,ITGA4,ITPR3,ITSN1,KCNA3,KCND1,KCNMA1,KIAA1024,KLK8,KY…	121
Cellular Function and Maintenance, Hematological System Development and Function	function of lymphocytes	4.03e-09		-0.336	ADGRE1,AHR,APOE,Ccl2,CD4,CD44,CD69,CD74,CEACAM1,Cmah,ETS1,GPR84,GRK6,HLA-DQB1,IFNAR1,IL1B,IL2RG,IL6,ITGAL,LAG3,LGALS1,mir-146,NEDD9,NLRC5,PCGF2,PDCD1,PLXNA1,PTPN22,RASGRP1,RNF128,S1PR1,SH2D1B,SLAMF1,Slfn2,SPNS2,TLR3,TLR8,TNFRSF21	38
Organismal Injury and Abnormalities	Wound	4.04e-09		-0.127	C3,Ccl2,CD38,CD44,CLIC4,Cmah,CSF1,EFNB2,EMILIN1,ETS1,F13A1,F9,FGF2,GRK6,GSN,HGF,IGF1,IL6,ITGB3,NBEAL2,PECAM1,POSTN,RAMP1,SDC4,SORBS3,SPARC,TGFA,THBD,THBS1,TIAM1,TLR3	31
Cell-To-Cell Signaling and Interaction, Hematological System Development and Function	binding of mononuclear leukocytes	4.07e-09		1.075	CCL4,CCR1,CD34,CD4,CD40,CD44,CD69,CLEC10A,Cmah,CXCR3,CXCR4,ENG,EZR,FGF2,HGF,IL1B,IL6,ITGA4,ITGAL,ITGB3,JAM3,NEDD9,PECAM1,RALGDS,RASGRP1,RIPOR2,SELPLG,THBS1,VCAM1	29
Embryonic Development, Organismal Development	development of body axis	4.26e-09		1.071	ADAM19,ADGRG1,AFDN,AKT3,APOE,ASPH,ATP8A2,AXL,BCAR3,BCL9L,BMP2,CACNA1A,Ccl2,CCND2,CDH23,CDK2AP1,CDK5R1,CDKN1A,CDKN2A,CFH,CLIC4,CP,CSF1,CXCL14,CXCR3,CXCR4,DCLK2,EBF3,EDN1,EGR2,EPHA2,EPHB3,EYA4,EZR,FAM20C,FGF2,FZD4,FZD7,GDF3,HGF,HIP1,HOXB3,HOXB4,IFI16,IGF1,IL6,IMMP2L,ITGA4,JAG1,JAG2,JAM3,LDLR,LRP6,LRRK2,Meis1,MMP14,MYO5A,MYO6,NDST1,NRP1,NRP2,NUMB,PCGF2,PGAP1,PLTP,PLXNA4,POSTN,PROX1,RGS11,RTN4RL1,RUN…	97
Cell Morphology, Cell-To-Cell Signaling and Interaction, Cellular Assembly and Organization	electrical resistance of cells	4.29e-09		-1.02	ACTN1,CD44,FGF2,HGF,IGF1,KCNJ10,PLCG1,PMP22,S1PR1,TIAM1,XDH	11
Cell-To-Cell Signaling and Interaction, Renal and Urological System Development and Function	binding of kidney cell lines	4.68e-09		0.197	C3,CD44,CDK5R1,EFNB1,EPHB3,HGF,IL2RG,ITGA4,ITGB3,MRC1,MSR1,PLXND1,POSTN,RAMP1,SDC4,SELPLG,SORL1,SORT1	18
Embryonic Development, Organismal Development	development of head	4.69e-09		1.071	ADAM19,ADGRG1,AFDN,AKT3,APOE,ASPH,ATP8A2,AXL,BCAR3,BCL9L,BMP2,CACNA1A,Ccl2,CCND2,CDH23,CDK2AP1,CDK5R1,CDKN1A,CDKN2A,CFH,CLIC4,CP,CSF1,CXCL14,CXCR3,CXCR4,DCLK2,EBF3,EDN1,EGR2,EPHA2,EPHB3,EYA4,EZR,FAM20C,FGF2,FZD4,GDF3,HGF,HIP1,HOXB3,IFI16,IGF1,IL6,IMMP2L,ITGA4,JAG1,JAG2,JAM3,LDLR,LRP6,LRRK2,Meis1,MMP14,MYO5A,MYO6,NDST1,NRP1,NRP2,NUMB,PGAP1,PLTP,PLXNA4,POSTN,PROX1,RGS11,RTN4RL1,RUNX2,RYK,S1PR1,S1PR…	92
Cell Death and Survival	cell death of tumor cell lines	4.77e-09		1.801	ABCG2,ACHE,ADAMTS16,AHR,AKT3,ANTXR2,ANXA5,APOE,ARHGEF3,AXL,BMP2,CACNA1A,CCND2,CD4,CD40,CD44,CDK5R1,CDKN1A,CDKN2A,CEACAM1,CERKL,CFH,CHSY1,Clec2d (includes others),CREB3L2,CXCR3,CXCR4,CYFIP2,CYR61,DAB2,DRAM1,EDN1,EGR2,EGR3,ENG,EPHA2,ETS1,EZR,FAP,FGF2,FGR,FRMD6,GAS7,GEM,GLIPR1,GLIS3,Gm4836 (includes others),GPR65,GSN,HCAR2,HGF,HIP1,HLA-DQB1,HTRA3,IFI16,IFNAR1,IGF1,IL1B,IL6,IQGAP2,ITGA4,ITGB3,ITPR3,I…	129
Hematological System Development and Function, Tissue Development	accumulation of blood cells	5.04e-09		1.717	AHR,APOE,C3,Ccl2,CCR1,CD40,CD44,CSF1,CXCR3,CXCR4,CYBB,EDN1,FGF2,IFNAR1,IL1B,IL2RG,IL6,ITGA4,ITGAL,JAM3,LDLR,LTC4S,NLRC4,POSTN,RASGRP1,RUNX3,S1PR1,S1PR2,SELPLG,SLC46A1,SMAD7,THBD,THBS1,TLR3,TNFRSF21,VCAM1	36
Cell-To-Cell Signaling and Interaction	binding of lymphatic system cells	5.05e-09		1.647	APOE,CCL4,CCR1,CD40,CD44,CD69,CLEC10A,Cmah,CXCR3,CXCR4,ENG,EZR,HGF,IL1B,IL6,ITGA4,ITGAL,ITGB3,JAM3,NEDD9,PECAM1,RALGDS,RASGRP1,RIPOR2,SELPLG,THBS1,VCAM1	27
Cellular Movement, Hair and Skin Development and Function	cell movement of epithelial cell lines	5.17e-09		-0.243	AHR,C3,CCR1,CTSE,CXCR4,CYR61,EFNB1,EPHA2,EPHB3,FPR2,FSCN1,HGF,IGF1,MSR1,PIK3C2B,POSTN,PRKCE,PTP4A3,RUNX2,SH2D3C,ST14,TGFBI,TNIK	23
Protein Synthesis	quantity of interleukin	5.17e-09		0.448	APOE,C3,CARD11,Ccl2,CD44,CLEC7A,CLIC4,CTSE,CXCL16,IFNAR1,IL1B,IL6,ITGAL,LDLR,mir-146,NLRC3,OLFM4,PLCD1,PRKCE,RAMP1,RNF128,SIGLEC1,THBD	23
Cell-To-Cell Signaling and Interaction	binding of epithelial cells	5.19e-09		1.014	ARHGAP19,C3,CD4,CD44,CEACAM1,CLIC4,DAB2,EFNB1,ENG,EPHB3,FGF2,HGF,IL6,ITGA4,ITGAL,ITGB3,MAN2A1,MMP14,MSR1,POSTN,TIAM1,VCAM1	22
Cell-To-Cell Signaling and Interaction, Cell-mediated Immune Response, Cellular Movement, Hematological System Development and Function, Immune Cell Trafficking	recruitment of T lymphocytes	5.2e-09		0.162	Ccl2,CCL4,CCR1,CD4,CD40,CD44,CXCL16,CXCR3,CXCR4,ETS1,FABP5,ITGAE,S1PR2,SELPLG,TNFSF12,VCAM1	16
Cancer, Organismal Injury and Abnormalities	Lymphoid Cancer and Tumors	5.3e-09		0.641	ABCG2,ACHE,ADAM19,ADAM22,ADAMTS16,ADGB,AFAP1L1,AHNAK2,AHR,AKT3,ALPK1,AMOTL1,APOE,ASAP3,ATP8A2,ATRNL1,AXL,BCL9L,C10orf90,C3,CACNA1A,CARD11,Ccl2,CCL4,Ccl9,CCND2,CD180,CD34,CD36,CD38,CD4,CD40,CD44,CD69,CD74,CDKN1A,CDKN2A,CHSY1,CLSTN1,COL27A1,CP,CSMD3,CXCL14,CXCL16,CXCR3,CXCR4,CXXC5,CYR61,DAGLA,DCLRE1C,EBF3,EDN1,EFNB2,EGR2,ENG,ENPP1,EPHA2,EPHB3,EPS8,ETS1,FAM167B,FAM91A1,FAP,FGD6,FGF11,FGF2,FGR,FZD7,G…	185
Hematological System Development and Function, Immunological Disease, Lymphoid Tissue Structure and Development, Organ Morphology, Organismal Development, Organismal Injury and Abnormalities, Tissue Morphology	abnormal morphology of spleen	5.57e-09			AHR,AXL,Bst2,CD40,CDKN1A,CDKN2A,CSF1,DCLRE1C,EPS15,ETS1,F9,GRK6,HELLS,HLA-DQB1,IFNAR1,IL2RG,ITGB3,LAG3,LTB,MAN2A1,mir-146,MSR1,NBEAL2,NLRC5,PDCD1,PLCD1,PTPN22,RASGRP1,RHOH,RNF128,RUNX2,TGFBI,TK1,TNFSF12,YES1	35
Cell-To-Cell Signaling and Interaction, Hematological System Development and Function	interaction of T lymphocytes	5.58e-09		1.659	CCL4,CCR1,CD4,CD40,CD44,CD69,CLEC10A,Cmah,CXCR3,CXCR4,EZR,HGF,IL1B,ITGA4,ITGAL,JAM3,NRP1,PECAM1,RALGDS,RASGRP1,RIPOR2,SELPLG,THBS1,VCAM1	24
Inflammatory Disease, Inflammatory Response, Neurological Disease, Organismal Injury and Abnormalities	Encephalitis	5.73e-09		-0.035	ABCG2,ABHD6,AHR,AXL,C3,Ccl2,CCR1,CD300LF,CD4,CD40,CD44,CD74,CDK5R1,EGR2,HLA-DQA1,HLA-DQB1,IFNAR1,IGF1,IL1B,IL2RG,IL6,ITGA4,ITGAL,JAG1,KCNA3,LGALS1,LRRK2,MGLL,mir-455,PDCD1,PECAM1,PRKCA,PTGER4,PTPN22,RFTN1,RNF128,S1PR1,STK17B,TGFA,TLR3,TNFRSF21,USP18,VCAM1	43
Cellular Movement	migration of tumor cells	5.74e-09		0.93	AKT3,CD44,CD74,CEACAM1,CSF1,CXCR4,EPHA2,EZR,GSN,HGF,IGF1,IL6,IQGAP1,ITGA4,MGLL,mir-146,MMP14,NEDD9,NRP1,PLCD1,POSTN,PRKCA,PRKCE,PROX1,RHOB,SPARC,TGFA,THBS1,TIAM1,VCAM1,ZBTB16	31
Cancer, Gastrointestinal Disease, Organismal Injury and Abnormalities	stomach tumor	5.82e-09			ADAM22,ADARB1,ADCY8,ADD3,AFAP1L1,AHNAK2,AHR,ANTXR2,APOE,ARHGAP32,ARHGEF18,ARHGEF40,ATP6V0A2,C10orf90,C3,C9orf172,CACNA1A,CARD11,CCND2,CD38,CD44,CDH23,CDKN1A,CDKN2A,CDS1,CFH,CHST1,CHST8,CLSTN1,COL14A1,COL6A3,CRYBB1,CSMD3,CXCL14,CYP4F2,CYR61,DAB2,EGR2,EGR3,ENTPD4,EPS8,ERF,EYA4,F13A1,FAM91A1,FAP,FGF2,GEM,HGF,HLA-DQA1,HOXB3,HSPA12A,IFI16,IL1B,ITGA4,ITPR3,ITSN1,KCNA3,KCND1,KCNMA1,KIAA1024,KLK8,KYNU,LD…	120
Cardiovascular Disease, Organismal Injury and Abnormalities	atherosclerosis	5.84e-09		0.421	AHR,APOBEC1,APOC2,APOE,Ccl2,CCR1,CD36,CD40,CD44,CDKN1A,CSF1,CTSV,CXCL16,CYP27A1,DOCK9,ECSCR,EDN1,F13A1,FABP5,HCAR2,HGF,IGF1,IL1B,IL6,ITGAL,ITGB3,LDLR,LRP6,MMP14,MSR1,NCEH1,NUMB,PDCD1,PDE7B,PECAM1,PF4,PLA2G7,PLCG1,PLIN2,PLTP,PTPRM,RBFOX1,RUNX2,S1PR1,SCN1B,SDC4,SORT1,ST14,THBD,THBS1,TNFSF12,TUBA1A,VCAM1,XDH	54
Nervous System Development and Function	sensory system development	6.14e-09		0.132	AFDN,APOE,ATP8A2,BCAR3,BCL9L,BMP2,Ccl2,CDKN1A,CDKN2A,CFH,CLIC4,CP,CXCL14,CXCR3,CXCR4,EBF3,EPHA2,EPHB3,FGF2,GDF3,HGF,HIP1,HOXB3,IGF1,IL6,ITGA4,JAG1,JAG2,JAM3,LDLR,LRP6,Meis1,NDST1,NUMB,PDCD1,PLTP,PLXNA4,RGS11,RUNX3,S1PR2,SH3PXD2B,SLC12A2,SLC1A3,SLC44A2,SMAD7,SORT1,SPARC,SPRY1,TGFA,THBD,THBS1,TLE1,TRPV4,VCAM1	54
Neurological Disease, Organismal Injury and Abnormalities	seizures	6.24e-09		1.389	ABHD6,ACHE,ADAM22,ADARB1,AKT3,ARHGAP32,C11orf96,C3,CACNA1A,Ccl2,CCR1,CDK5R1,CDKN1A,CDKN2A,CH25H,CKB,CXCR4,CYR61,EGR2,EGR3,FGF2,GABBR1,GABBR2,HSPB3,IL1B,IL6,KCNAB2,KCNJ10,KCNJ9,KCNQ3,KLK8,LDLR,METRNL,MS4A4A,NRP2,PLCL1,PMP22,RBFOX1,S1PR2,SCN1B,SERPINE2,SLC12A2,SLC1A3,SNTA1,SPNS2,ST8SIA4,SV2A	47
Cellular Movement	cell movement of epithelial cells	6.44e-09		0.524	AHR,ARHGAP19,CCL27,CD9,DACH1,ENG,EPHB3,FGF2,GSN,HGF,IGF1,IL6,ITGB3,MMP14,MRAS,PLXNA1,PMP22,POSTN,RRAS2,S1PR1,SEMA6D,SMAD7,SPARC,TGFA,TIAM1	25
Cell-To-Cell Signaling and Interaction, Hair and Skin Development and Function	binding of epithelial cell lines	6.57e-09		0.098	ANXA5,C3,DAB2,EFNB1,EPHB3,F9,HGF,ITGA4,ITGB3,MSR1,POSTN,SDC4,SORL1,SORT1,VCAM1	15
Cell-To-Cell Signaling and Interaction, Hematological System Development and Function	interaction of mononuclear leukocytes	7.05e-09		1.282	CCL4,CCR1,CD34,CD4,CD40,CD44,CD69,CLEC10A,Cmah,CXCR3,CXCR4,ENG,EZR,FGF2,HGF,IL1B,IL6,ITGA4,ITGAL,ITGB3,JAM3,NEDD9,NRP1,PECAM1,RALGDS,RASGRP1,RIPOR2,SELPLG,THBS1,VCAM1	30
Cell-To-Cell Signaling and Interaction	adhesion of myeloid cells	7.18e-09		0.17	AXL,C3,CD300LD,CD34,CD44,CFH,CSF1,CYBB,FGR,FPR2,IL1B,IL6,ITGA4,ITGAL,ITGB3,JAM3,PECAM1,PF4,PLTP,RHOB,SELPLG,THBD,TNFSF12,VAV3,VCAM1	25
Organismal Development, Organismal Injury and Abnormalities	abnormal morphology of thoracic cavity	7.4e-09			ADAM19,AFDN,AHR,APOE,ARHGAP5,BIN1,CARD11,Ccl2,CCND2,CD36,CD4,CD9,CDKN1A,CREB3L2,CXCR4,CYBB,DCLRE1C,EDN1,EFNB2,ETS1,FGF2,GRAP2,HELLS,HIST1H1C,HLA-DQA1,HOXB4,IGF1,IL2RG,IL6,ITGA4,JAG1,JAG2,LRRK2,LTB,MAN2A1,MMP14,NDST1,NRP1,NUMB,PDCD1,PECAM1,PLXND1,POSTN,PRKCA,PTGER4,PTPN22,RASGRP1,RHOH,RNASEL,RUNX2,SMAD7,SPTBN1,THBD,THBS1,TK1,TNNI3,TNS1,TRPS1,VAV3,VCAM1	60
Cardiovascular Disease, Organismal Injury and Abnormalities	peripheral vascular disease	7.51e-09		-0.503	ABCG2,ACHE,ADCY8,APOE,CCR1,CD36,CFH,CXCL16,CXCR4,CYBB,DAB2,EDN1,EGR2,ENG,F13A1,FPR1,GSN,HCAR2,IGF1,IL6,ITGA4,ITGB3,LDLR,MSR1,NEDD9,NOTCH4,P3H2,PDE7B,PLA2G7,PLTP,PLXNC1,PLXND1,PROS1,PTGER4,RAP2B,RNASE2,SCN1B,SGK1,SNTA1,SV2A,THBS1,TMEM176B,TNFRSF11A,TNFSF12,TNIK,TNNI3,TUBA1A,VCAM1,XDH	49
Cellular Movement	extravasation of cells	7.71e-09		0.211	AXL,Ccl2,CCL27,CCL4,CCR1,CD44,CSF1,CXCR3,CXCR4,IL1B,ITGAL,ITGB3,LDLR,LILRB4,NECTIN2,PECAM1	16
Cellular Movement	migration of cancer cells	7.79e-09		0.946	AKT3,CD44,CD74,CEACAM1,CSF1,CXCR4,EZR,GSN,HGF,IGF1,IL6,IQGAP1,ITGA4,MGLL,mir-146,MMP14,NEDD9,NRP1,PRKCA,PRKCE,PROX1,RHOB,SPARC,TGFA,THBS1,TIAM1,VCAM1,ZBTB16	28
Free Radical Scavenging	synthesis of reactive oxygen species	8.32e-09		1.316	ACHE,Acp5,AHR,ALDH2,APOC2,APOE,BMP2,C3,CCL4,CD36,CD40,CD44,CDKN1A,CFH,CLEC7A,CSF1,CXCL14,CYBB,CYR61,EDN1,ETS1,FGF2,FGR,FPR1,FPR2,GSN,HGF,IGF1,IL1B,IL6,IQGAP1,ITGB3,ITSN1,mir-146,MLPH,MMP14,MRC1,MSR1,NLRC4,PDE2A,PECAM1,PLCG1,PRKCA,PRKCE,RALGDS,SELPLG,SLC25A10,TGFA,TLR3,TLR8,VCAM1,XDH	52
Cell-To-Cell Signaling and Interaction, Hematological System Development and Function	interaction of lymphocytes	8.34e-09		1.837	CCL4,CCR1,CD4,CD40,CD44,CD69,CLEC10A,Cmah,CXCR3,CXCR4,ENG,EZR,HGF,IL1B,IL6,ITGA4,ITGAL,JAM3,NEDD9,NRP1,PECAM1,RALGDS,RASGRP1,RIPOR2,SELPLG,THBS1,VCAM1	27
Cancer, Gastrointestinal Disease, Organismal Injury and Abnormalities	colon tumor	8.48e-09		0.283	ADAM19,ADAMTS1,ADAMTS16,ADARB1,ADCY8,ADD3,ADGB,AFAP1L1,AHNAK2,ALDH2,AMOTL1,ANTXR2,AOAH,APOBEC1,ARHGAP10,ARHGAP5,ARHGEF18,ARHGEF3,ARHGEF40,ARVCF,ASB2,ASCL4,ASS1,ATRNL1,AXL,B3GNT8,BCL9L,BMP2,C10orf90,C2,C3,C9orf172,CACNA1A,CARD11,CD4,CD44,CD69,CD93,CDH23,CDKN1A,CDKN2A,CDS1,CEACAM1,CERKL,CFH,CHSY1,CLEC12A,CLSTN1,CMTM6,COL27A1,COL6A3,COLEC12,CSF1,CSMD3,CTSF,CXCR3,CYFIP2,CYP27A1,CYP4F2,CYSLTR2,DAB2,DE…	293
Cellular Function and Maintenance, Hematological System Development and Function, Inflammatory Response	engulfment by macrophages	8.64e-09		0.6	AXL,BIN1,C3,CD36,CD38,CD44,CD93,CH25H,CLEC6A,CLIC4,FGR,GRK6,GSN,HGF,IL1B,PRKCA,PROS1,SIGLEC1,SIRPB1,SPIC,THBS1,TLR3	22
Organismal Injury and Abnormalities, Renal and Urological Disease	renal lesion	8.64e-09		-0.892	ACADS,ADAM19,ANXA5,APOE,ARHGAP5,ASAP3,AXL,BLVRB,C3,CCND2,CCR1,CD34,CD44,CD9,CDH23,CDKN1A,CDKN2A,CSMD3,CXCL16,CXCR3,CYR61,EBF3,EGR3,ENG,FABP5,FAM110B,FAP,FGF2,GPR65,GRAMD1B,GSN,HGF,HIST1H1C,HLA-DQA1,IFI16,IFNAR1,IGF1,IL2RG,IL6,ITGA4,ITGB3,KCNMA1,KLHL7,LILRB4,LRRK2,MAGI1,MAN2A1,MICAL3,MLXIPL,MMP14,MPP1,NAV2,NAV3,OSBPL3,PADI2,PDCD1,PDE2A,PIK3C2B,PKP4,PLIN2,PLIN3,POSTN,PRKCE,PROX1,PRUNE2,PSD3,PSTPIP2…	100
Cancer, Gastrointestinal Disease, Organismal Injury and Abnormalities	colorectal carcinoma	8.75e-09			ADAM19,ADAMTS1,ADAMTS16,ADARB1,ADCY8,ADD3,ADGB,AFAP1L1,AHNAK2,ALDH2,AMOTL1,ANTXR2,AOAH,APOBEC1,ARHGAP10,ARHGAP32,ARHGAP5,ARHGEF18,ARHGEF3,ARHGEF40,ARVCF,ASB2,ASCL4,ASS1,ATP6V1G3,ATRNL1,AXL,B3GNT8,BCL9L,C10orf90,C2,C3,C9orf172,CACNA1A,CARD11,CD4,CD44,CD69,CD93,CDH23,CDKN2A,CDS1,CEACAM1,CERKL,CFH,CHSY1,CLEC12A,CLSTN1,CMTM6,COL27A1,COL6A3,COLEC12,CSF1,CSMD3,CTSF,CXCR3,CYFIP2,CYP27A1,CYP4F2,CYSLTR2,D…	291
Tissue Morphology	morphology of connective tissue	8.88e-09			Acp5,ADD3,AHR,APOE,ARHGAP10,BMP2,C3,Ccl2,CD36,CD44,CDKN1A,CEACAM1,CHSY1,Clec2d (includes others),COL14A1,CREB5,CSF1,CTSV,CXCL14,CXXC5,DSE,EDN1,EFNB2,ENPP1,FGF2,GALNT3,GAS7,GDF3,GPNMB,GPR65,GSN,HGF,HIST1H1C,HOXB3,HOXB4,IFNAR1,IGF1,IL2RG,IL6,ITGA4,ITGB3,JAG1,LDLR,MAN2A1,MLXIPL,MMP14,MPP1,MRAS,NBEAL2,PLIN2,POSTN,PRKCE,PSTPIP2,PTGER4,RUNX2,RXRG,SH3PXD2B,SLC12A2,SLC2A5,SPARC,TGFA,THBS1,TIAM1,TNFSF12,V…	66
Cell-To-Cell Signaling and Interaction	response of antigen presenting cells	9.4e-09		0.584	AXL,BIN1,C3,CD36,CD38,CD40,CD44,CD74,CD93,CH25H,CLEC6A,CLEC7A,CLIC4,FGR,GRK6,GSN,HGF,IFNAR1,IL1B,IL6,LILRB4,PRKCA,PRKCE,SIGLEC1,SIRPB1,SPIC,THBS1,TLR3,TNFRSF11A	29
Cell-To-Cell Signaling and Interaction, Cellular Movement, Hematological System Development and Function, Immune Cell Trafficking	recruitment of antigen presenting cells	9.72e-09		-0.231	APOE,Ccl2,CCL4,CCR1,CD36,CD40,CD44,CD74,CSF1,CYR61,ETS1,FGR,FPR2,HCAR2,IL1B,PECAM1,RHOB,S1PR1,SLFN12L,THBS1,VCAM1	21
Cancer, Gastrointestinal Disease, Organismal Injury and Abnormalities	gastric cancer	9.95e-09			ADAM22,ADARB1,ADCY8,ADD3,AFAP1L1,AHNAK2,ANTXR2,APOE,ARHGAP32,ARHGEF18,ARHGEF40,ATP6V0A2,C10orf90,C3,C9orf172,CACNA1A,CARD11,CCND2,CD38,CD44,CDH23,CDKN2A,CDS1,CFH,CHST1,CHST8,CLSTN1,COL14A1,COL6A3,CRYBB1,CSMD3,CXCL14,CYP4F2,CYR61,DAB2,EGR2,EGR3,ENTPD4,EPS8,ERF,EYA4,F13A1,FAM91A1,FAP,FGF2,GEM,HGF,HLA-DQA1,HOXB3,HSPA12A,IFI16,IL1B,ITGA4,ITPR3,ITSN1,KCNA3,KCND1,KCNMA1,KIAA1024,KLK8,KYNU,LDLR,LILRB4,L…	118
Cancer, Hematological Disease, Organismal Injury and Abnormalities	lymphoid cancer	1.05e-08		0.317	ABCG2,ACHE,ADAM19,ADAM22,ADAMTS16,ADGB,AFAP1L1,AHNAK2,AHR,AKT3,ALPK1,AMOTL1,APOE,ASAP3,ATP8A2,ATRNL1,AXL,BCL9L,C10orf90,C3,CACNA1A,CARD11,Ccl2,CCL4,Ccl9,CCND2,CD180,CD34,CD36,CD38,CD4,CD40,CD44,CD69,CD74,CDKN1A,CDKN2A,CHSY1,CLSTN1,COL27A1,CP,CSMD3,CXCL14,CXCL16,CXCR3,CXCR4,CXXC5,CYR61,DAGLA,DCLRE1C,EBF3,EDN1,EFNB2,EGR2,ENG,ENPP1,EPHA2,EPHB3,ETS1,FAM167B,FAM91A1,FAP,FGD6,FGF11,FGF2,FGR,FZD7,GABBR1…	183
Cancer, Organismal Injury and Abnormalities	neoplasia of cells	1.09e-08		0.224	ABLIM1,ACHE,ADAM19,ADAM22,ADAMTS1,ADARB1,ADCY8,ADD3,AHNAK2,AKT3,AMOTL1,AOAH,ARHGAP15,ARHGAP5,ARVCF,ASAP3,ASCL4,ASPH,ATP6V0A2,ATRNL1,AXL,B3GALT5,BCL9L,BIN2,BMP2,C10orf90,C3,CACNA1A,CARD11,CCL27,CD300LF,CD34,CD4,CD40,CD44,CD69,CD74,CDH23,CDK2AP1,CDKN1A,CDKN2A,CEACAM1,CEP128,CHN2,CHST8,CHSY1,COL27A1,COL6A3,CPNE2,CSMD3,CTSF,CXCL14,CXCR3,CXCR4,CYFIP2,CYP27A1,CYR61,CYSLTR2,DAB2,DACH1,DAGLA,DNASE1L1,DOC…	251
Cellular Movement, Hematological System Development and Function, Immune Cell Trafficking, Inflammatory Response	cell movement of monocytes	1.1e-08		1.208	APOE,Ccl2,CCL4,CCR1,CEACAM1,CTSV,CXCR4,EFNB1,ENG,FPR1,FPR2,HGF,IL1B,IL6,ITGA4,ITGAL,LDLR,LGALS1,MMP14,PECAM1,PF4,PLA2G7,QPCT,VAV3,VCAM1	25
Cancer, Hematological Disease, Organismal Injury and Abnormalities	hematological neoplasia	1.11e-08		-0.296	ABCG2,ACHE,ADAM19,ADAM22,ADAMTS16,ADGB,AFAP1L1,AHNAK2,AHR,AKT3,ALDH2,ALPK1,AMOTL1,ANXA5,ASAP3,ATP8A2,ATRNL1,AXL,BCL9L,BMP2,C10orf90,C3,CACNA1A,CARD11,Ccl2,CCL4,Ccl9,CCND2,CD180,CD34,CD36,CD38,CD4,CD40,CD44,CD69,CD74,CDKN1A,CDKN2A,CHSY1,CLSTN1,COL27A1,CP,CSMD3,CXCL14,CXCL16,CXCR3,CXCR4,CXXC5,CYR61,DAGLA,DCLRE1C,EBF3,EDN1,EFNB2,EGR2,ENG,ENPP1,EPHA2,EPHB3,ETS1,FAM167B,FAM91A1,FAP,FGD6,FGF11,FGF2,FGR…	192
Cancer, Gastrointestinal Disease, Hepatic System Disease, Organismal Injury and Abnormalities	liver tumor	1.11e-08		-1.374	ABLIM1,ACTN1,ACY1,ADAM19,ADAM33,ADAMTS1,ADAMTS16,ADARB1,ADCY8,ADGB,ADGRG1,AFAP1L1,AHNAK2,AHR,ALDH2,ALPK1,ANTXR2,AOAH,APOE,ARHGAP10,ARHGAP29,ARHGAP32,ARHGAP5,ARHGEF3,ARHGEF40,ARVCF,ASAP3,ASB2,ASPH,ASS1,ATG4C,ATP8A2,AXL,B3GALNT1,B4GALT4,BCL9L,BIN2,C3,C9orf172,CACNA1A,CARD11,Ccl2,CCR1,CD300LF,CD34,CD36,CD4,CD44,CDC42BPG,CDH23,CDK5R1,CDKN1A,CDKN2A,CEACAM1,CERKL,CHN2,CLSTN1,CMTM6,COL27A1,COL6A3,CP,CRE…	296
Cancer, Hematological Disease, Organismal Injury and Abnormalities	lymphohematopoietic neoplasia	1.12e-08		-0.127	ABCG2,ACHE,ADAM19,ADAM22,ADAMTS16,ADGB,AFAP1L1,AHNAK2,AHR,AKT3,ALDH2,ALPK1,AMOTL1,ANXA5,APOE,ASAP3,ATP8A2,ATRNL1,AXL,BCL9L,BMP2,C10orf90,C3,CACNA1A,CARD11,Ccl2,CCL4,Ccl9,CCND2,CD180,CD34,CD36,CD38,CD4,CD40,CD44,CD69,CD74,CDKN1A,CDKN2A,CHSY1,CLSTN1,COL27A1,CP,CSMD3,CXCL14,CXCL16,CXCR3,CXCR4,CXXC5,CYR61,DAGLA,DCLRE1C,EBF3,EDN1,EFNB2,EGR2,ENG,ENPP1,EPHA2,EPHB3,ETS1,FAM167B,FAM91A1,FAP,FGD6,FGF11,FGF…	193
Cancer, Organismal Injury and Abnormalities	tumorigenesis of benign tumor	1.12e-08		-0.583	ABCG2,ACHE,AHR,ALDH2,ANXA5,APOBEC1,APOE,ASAP3,ASB2,ASS1,C3,CACNA1A,CARD11,CCL4,CD44,CDKN1A,CDKN2A,CFH,CHP2,CP,CXXC5,DAB2,ENG,EPHB3,FPR2,GLUL,HGF,HIST1H1C,HLA-DQA1,IFITM2,JAG2,KCNK6,LGALS1,LPAR5,LRRK2,MMP14,NAV3,NOTCH4,NRP2,PAG1,PIK3C2B,PLA2G7,PLCG1,POSTN,PRKCA,PSAT1,PTPRM,RECK,RELL1,RNF144B,RUNX3,SLC12A2,SLC7A5,SORT1,SPTBN1,STX1A,TGFA,THBS1,TMEM176B,TSPAN7,TUBA1A,VAV3,VCAM1,YES1	64
Cellular Development, Connective Tissue Development and Function, Skeletal and Muscular System Development and Function, Tissue Development	differentiation of osteoclasts	1.14e-08		0.558	APOE,BMP2,C3,Ccl9,CCR1,CD300LF,CD9,CEACAM1,Clec2d (includes others),CSF1,EPHA2,FAM213A,GABBR1,GPNMB,GSN,IGF1,IL6,IRAK3,JAG1,LILRB4,NRP1,PTGER4,RUNX2,SLC1A5,TLR3,TMEM64,TNFRSF11A,TNFSF12	28
Hematological System Development and Function, Inflammatory Response, Tissue Morphology	quantity of phagocytes	1.16e-08		-1.695	AHR,APOE,C3,CACNA1A,Ccl2,Ccl9,CCR1,CD36,CD40,CDKN1A,CFH,CLEC7A,CLIC4,CSF1,CTSV,CXCL14,CYBB,FPR1,FPR2,GALNT3,GRAP2,GSN,IFNAR1,IL1B,IL2RG,IL6,IRAK3,ITGAL,ITGB3,JAM3,LDLR,LGALS1,LILRB4,LTB,LTC4S,Meis1,mir-146,NLRC3,PDGFC,PRKCE,SELPLG,SLFN12L,TGFA,THBD,THBS1,TNFRSF11A,VCAM1	47
Lipid Metabolism, Molecular Transport, Small Molecule Biochemistry	concentration of lipid	1.21e-08		-0.281	ABCG2,ABHD6,ADCY8,AHR,AKT3,ANXA5,APOBEC1,Apoc1,APOC4,APOE,C3,Ccl2,CD36,CD38,CD4,CDKN1A,CDS1,CEACAM1,CFH,CHST8,CSF1,CXCL14,CYBB,CYP27A1,CYP4F2,CYSLTR2,DAGLA,EDN1,ENG,FABP5,FPR2,GALNT3,GAS7,H6PD,HCAR2,HGF,Hmgn3,IGF1,IL1B,IL6,ITGB3,KCNMA1,LDLR,LPCAT3,LTC4S,MGLL,MLXIPL,MRAS,MRC1,MSR1,NAAA,NCEH1,NME4,PLIN2,PLPP3,PLTP,PMP22,PRKCA,PRKCE,PTGER4,RAB27A,RXRG,SCIMP,SGK1,SLC12A2,SORT1,SPNS2,ST3GAL5,STARD3,TG…	77
Cell-To-Cell Signaling and Interaction, Cellular Movement, Hematological System Development and Function, Immune Cell Trafficking, Inflammatory Response	recruitment of phagocytes	1.24e-08		0.501	AHR,APOE,Ccl2,CCL4,CCR1,CD36,CD4,CD40,CD44,CD69,CD74,CSF1,CYR61,EDN1,ETS1,F13A1,FGR,FPR2,GRK6,GSN,HCAR2,IFNAR1,IL1B,IL6,PECAM1,RHOB,S1PR1,SELPLG,SLFN12L,THBS1,VAV3,VCAM1,XDH	33
Cellular Function and Maintenance, Hematological System Development and Function	function of myeloid cells	1.25e-08		1.067	AHR,APOE,AXL,Ccl2,CCR1,CD36,CD9,CLEC6A,CLEC7A,CSF1,CYBB,FGR,GSN,IFNAR1,IL1B,IL2RG,IL6,ITGB3,mir-146,MSR1,NCEH1,NLRC4,PDCD1,PTGER4,RASGRP1,SIGLEC8,SLAMF1,TLR3	28
Cell-To-Cell Signaling and Interaction, Hematological System Development and Function	binding of T lymphocytes	1.25e-08		1.278	CCL4,CCR1,CD40,CD44,CD69,CLEC10A,Cmah,CXCR3,CXCR4,EZR,HGF,IL1B,ITGA4,ITGAL,JAM3,PECAM1,RALGDS,RASGRP1,RIPOR2,SELPLG,THBS1,VCAM1	22
Tissue Development	tubulation of epithelial tissue	1.26e-08		-0.582	AXL,CD44,CD9,CDKN2A,CYR61,EDN1,EFNB2,ENG,FGF2,HGF,IGF1,IL6,KCNMA1,NRP1,PECAM1,PRKCA,PROX1,RHOB,RUNX3,STARD13,TGFBI	21
Cellular Development, Tissue Development	differentiation of epithelial tissue	1.27e-08		0.279	AFDN,ARHGAP19,BMP2,CD44,CDKN1A,CDKN2A,CEACAM1,CLIC4,CSF1,CTSE,CTSV,CXCR4,EDN1,EPHA2,FABP5,FGF2,HGF,IFITM2,IGF1,IL1B,IL2RG,IL6,JAG1,MLPH,MRAS,MYO5A,NOTCH4,NRP1,PLCD1,PROX1,RAB27A,RNF144B,RRAS2,RUNX2,RUNX3,SMAD7,ST14,TGFA,TMEM100,TNFSF12,TOM1L1,UPK1B,XDH	43
Cell Morphology	morphology of cellular protrusions	1.3e-08			APOE,BMP2,C3,CACNA1A,CCND2,CDK5R1,CKB,CLSTN1,CTSV,EFNB1,EGR3,EPHB3,EPS8,FSCN1,GABBR1,HGF,IGF1,IL6,IQGAP1,KCNJ10,LRRK2,MGLL,MYO5A,MYO6,NEDD9,NRP2,NUMB,PLXNA4,PMP22,S1PR1,S1PR2,SCN1B,SLC39A12,SPARC,TLR3,TRIP6	36
Connective Tissue Development and Function, Skeletal and Muscular System Development and Function, Tissue Development	size of bone	1.3e-08			Acp5,AHR,BMP2,CCR1,CD36,CD40,CD44,CHSY1,Clec2d (includes others),CREB3L2,CSF1,CTSV,CXXC5,EFNB1,EFNB2,FAM20C,FGF2,GALNT3,GPNMB,IGF1,IL6,IRAK3,ITGB3,LDLR,LRP6,LTBP3,MMP14,MSR1,PLCL1,PLXNA1,POSTN,PSTPIP2,RUNX2,RUNX3,SH3PXD2B,TMEM119	36
Dermatological Diseases and Conditions, Organismal Injury and Abnormalities	psoriasis	1.31e-08			ABCG2,APOE,C3,Ccl2,CCL27,CCND2,CD36,CD4,CDK5R1,CLEC7A,COL14A1,CTSV,DAGLA,EFNB2,EPHA2,F13A1,FABP5,FAM26F,FSCN1,GSN,HGF,IFI16,IFI44,IFNAR1,IL1B,IL6,ITGAE,ITGAL,KLK8,KYNU,LDLR,LGALS1,MAPKAPK3,mir-146,MMP14,NRP1,NRP2,OAS1,OAS2,OASL,POSTN,PRKCA,PROX1,RAB27A,RTP4,RXRG,SERPINB8,SGK1,SLAMF7,SLC16A1,TGFA,THBD,THRSP,TLE3,TLR3,TNFRSF17,VCAM1,ZBTB16	58
Cancer, Gastrointestinal Disease, Organismal Injury and Abnormalities	colorectal adenocarcinoma	1.39e-08			ADAM19,ADAMTS1,ADAMTS16,ADARB1,ADCY8,ADD3,ADGB,AFAP1L1,AHNAK2,ALDH2,AMOTL1,ANTXR2,AOAH,APOBEC1,ARHGAP10,ARHGAP32,ARHGAP5,ARHGEF18,ARHGEF3,ARHGEF40,ARVCF,ASB2,ASCL4,ASS1,ATP6V1G3,ATRNL1,AXL,B3GNT8,BCL9L,C10orf90,C2,C3,C9orf172,CACNA1A,CARD11,CD4,CD44,CD69,CD93,CDH23,CDKN2A,CDS1,CERKL,CFH,CHSY1,CLEC12A,CLSTN1,CMTM6,COL27A1,COL6A3,COLEC12,CSF1,CSMD3,CTSF,CXCR3,CYFIP2,CYP27A1,CYP4F2,CYSLTR2,DAB2,DENN…	284
Cellular Development, Cellular Growth and Proliferation, Nervous System Development and Function, Tissue Development	growth of neurites	1.39e-08		-0.651	Acp5,APOE,ARHGAP32,ARHGAP5,BMP2,Ccl2,CD9,CDK5R1,CDKN1A,CSF1,CXCR4,EFNB1,EFNB2,EGR3,EPHA2,EPHB3,EZR,FGF2,GAS7,GPR171,HGF,IGF1,IL1B,IL6,IQGAP1,ITGA4,ITGB3,LGALS1,LRRK2,MRAS,NRP1,PKP4,PLXNA1,PLXNA4,PTPRM,RALGDS,RAPH1,SCN1B,SERPINE2,SGK1,SH2D3C,SLC12A2,SLC39A12,SLIT1,SPTBN1,TGFA,THBS1,TIAM1,TRIO,TUBA1A,VCAM1	51
Cancer, Organismal Injury and Abnormalities	adenoma formation	1.45e-08		-0.96	ABCG2,ACHE,AHR,ALDH2,ANXA5,APOBEC1,APOE,ASAP3,ASB2,ASS1,C3,CACNA1A,CD44,CDKN1A,CDKN2A,CFH,CHP2,CP,CXXC5,DAB2,EPHB3,FPR2,GLUL,HGF,HIST1H1C,HLA-DQA1,IFITM2,JAG2,KCNK6,LGALS1,LPAR5,LRRK2,MMP14,NAV3,NOTCH4,PAG1,PLA2G7,PLCG1,POSTN,PRKCA,PSAT1,PTPRM,RECK,RELL1,RNF144B,RUNX3,SLC12A2,SLC7A5,SORT1,SPTBN1,STX1A,TGFA,THBS1,TMEM176B,TSPAN7,TUBA1A,VAV3,VCAM1,YES1	59
Cell-To-Cell Signaling and Interaction, Hematological System Development and Function	binding of lymphocytes	1.51e-08		1.511	CCL4,CCR1,CD40,CD44,CD69,CLEC10A,Cmah,CXCR3,CXCR4,ENG,EZR,HGF,IL1B,IL6,ITGA4,ITGAL,JAM3,NEDD9,PECAM1,RALGDS,RASGRP1,RIPOR2,SELPLG,THBS1,VCAM1	25
Cellular Movement, Renal and Urological System Development and Function	cell movement of kidney cell lines	1.53e-08		1.013	C3,CCR1,CSF1,CTSE,CXCR4,DAB2,EFNB1,EPHA2,EPHB3,ETS1,EZR,FGF2,FPR2,HGF,ITGB3,MMP14,MSR1,PIK3C2B,POSTN,PRKCE,PTP4A3,SH2D3C,THBS1,TNIK	24
Cell-To-Cell Signaling and Interaction	adhesion of epithelial cells	1.59e-08		1.407	ARHGAP19,C3,CD4,CD44,CLIC4,DAB2,EFNB1,ENG,EPHB3,FGF2,HGF,ITGA4,ITGAL,ITGB3,MAN2A1,MMP14,MSR1,POSTN,TIAM1,VCAM1	20
Cancer, Hematological Disease, Organismal Injury and Abnormalities	lymphohematopoietic cancer	1.62e-08		0.112	ABCG2,ACHE,ADAM19,ADAM22,ADAMTS16,ADGB,AFAP1L1,AHNAK2,AHR,AKT3,ALDH2,ALPK1,AMOTL1,ANXA5,APOE,ASAP3,ATP8A2,ATRNL1,AXL,BCL9L,C10orf90,C3,CACNA1A,CARD11,Ccl2,CCL4,Ccl9,CCND2,CD180,CD34,CD36,CD38,CD4,CD40,CD44,CD69,CD74,CDKN1A,CDKN2A,CHSY1,CLSTN1,COL27A1,CP,CSMD3,CXCL14,CXCL16,CXCR3,CXCR4,CXXC5,CYR61,DAGLA,DCLRE1C,EBF3,EDN1,EFNB2,EGR2,ENG,ENPP1,EPHA2,EPHB3,ETS1,FAM167B,FAM91A1,FAP,FGD6,FGF11,FGF2,FGR…	190
Cell-To-Cell Signaling and Interaction, Hematological System Development and Function, Inflammatory Response	aggregation of blood platelets	1.64e-08		-0.442	AKT3,C3,CD36,CD40,CD9,CEACAM1,CFH,DAB2,EFNB2,GSN,IGF1,ITGB3,LGALS1,NBEAL2,PEAR1,PECAM1,PRKCA,RAB27A,RAP2B,RASGRP1,RGS18,RNASE2,SCUBE1,SERPINE2,SGK1,THBS1,VAV3,ZFPM1	28
Cell-To-Cell Signaling and Interaction, Hematological System Development and Function	response of lymphocytes	1.64e-08		-0.175	AHR,AXL,Ccl2,CD180,CD38,CD4,CD40,CH25H,CLEC7A,ETS1,F9,HLA-DQB1,IFNAR1,IL1B,IL6,LAG3,LGALS1,LTB,mir-146,MSR1,OASL,PDCD1,PLCG1,POSTN,SELPLG,SLC1A5,TLR3,TNFRSF11A	28
Post-Translational Modification	phosphorylation of protein	1.66e-08	Increased	2.378	AHR,AKT3,APOC2,BMP2,C3,CCL4,CCND2,CCR1,CD34,CD36,CD4,CD40,CD44,CD72,CD74,CD9,CDC42BPG,CDK2AP1,CDKN1A,CDKN2A,CLEC7A,CSF1,CXCR4,CYR61,DAB2,EDN1,EFNB2,ENG,EPHB3,FAM20C,FGF2,FGR,FZD7,GPNMB,GRK6,HIP1,IGF1,IL1B,IQGAP1,IRAK3,ITGB3,LGALS1,LRP6,LRRK2,MAP3K9,PAG1,PECAM1,PLCG1,PLPP3,PRKCA,PRKCE,PTGER4,PTPN22,RASGRP1,RUNX3,SGK1,SRPK3,ST3GAL1,STAP1,STK17B,STK26,THBS1,TLR8,TNIK,XDH,YES1	66
Cellular Movement, Connective Tissue Development and Function	migration of fibroblasts	1.68e-08		0.951	AHR,APOE,BMP2,CDKN1A,CDKN2A,CYR61,EDN1,ENG,FGF2,FRMD6,HGF,ITGB3,MRAS,MRC2,NDST1,POSTN,PRKCE,RASGRP1,RECK,SDC4,THBS1,TIAM1,TNS1	23
Cellular Growth and Proliferation, Tissue Development	proliferation of epithelial cells	1.68e-08		1.073	AHR,C3,CCND2,CD4,CD44,CD9,CDKN1A,CDKN2A,CEACAM1,CSMD3,CTSV,CXCL14,CXCR3,CXCR4,DAB2,DACH1,EDN1,EFNB2,ENG,EPHA2,EZR,FGF2,FZD7,GLUL,HGF,IGF1,IL1B,IL6,ITGB3,KLK8,LRP6,LTB,MMP14,NLRC3,POSTN,PRKCA,PROX1,RALGDS,RNF144B,RUNX3,S1PR2,SLC7A5,SMAD7,SPARC,SPTBN1,TGFA,THBS1,TMC8,TNFRSF11A,TNFSF12,TOM1L1,VAV3,ZBTB16	53
Cellular Development, Cellular Growth and Proliferation	cell proliferation of tumor cell lines	1.68e-08		-1.18	ABLIM1,ACHE,ACTN1,ADAMTS1,AHR,AKT3,ASPH,AXL,BCAR3,BIN1,BMP2,CCND2,CD38,CD4,CD40,CD44,CD72,CD74,CDCA4,CDK2AP1,CDK5R1,CDKN1A,CDKN2A,CEACAM1,CHN2,CHP2,COL14A1,COL6A3,CSF1,CXCR3,CXCR4,CYR61,DAB2,DACH1,EDN1,EGR2,EMILIN1,ENG,EPHA2,EPS15,EPS8,ETS1,EZR,FABP5,FGF2,FPR2,FRMD6,FSCN1,GAPT,GDF3,GLIPR1,GOLM1,HELLS,HGF,HOXB3,IFI16,IFNAR1,IGF1,IL1B,IL2RG,IL6,IQGAP1,IQGAP2,ITGB3,JAG1,JAG2,KLHL3,LGALS1,LRP6,MAGI1,…	132
Cell Cycle	mitogenesis	1.7e-08		0.506	AHR,APOE,AXL,BMP2,CD40,CDKN2A,CEACAM1,CHN2,CSF1,CYR61,EDN1,FGF2,HGF,IGF1,IL1B,IL6,LTC4S,PF4,PLCG1,PRKCA,SPARC,TGFA,THBS1,VAV3	24
Cell-To-Cell Signaling and Interaction, Hematological System Development and Function	activation of myeloid cells	1.75e-08		0.149	ACHE,AHR,APOE,C3,Ccl2,CCL4,CD300LD,CD300LF,CD36,CD4,CD40,CD44,CD93,CFH,CSF1,CYBB,EDN1,FPR1,FPR2,IGF1,IL1B,IL6,METRNL,Milr1,mir-146,MSR1,NECTIN2,PF4,PRKCE,PROS1,RAB27A,RHOH,SIGLEC8,THBS1,TLR3,TLR8,TNFSF12,USP18,VAV3,VCAM1	40
Cellular Development, Cellular Growth and Proliferation, Nervous System Development and Function, Tissue Development	outgrowth of neurites	1.79e-08		-0.5	APOE,ARHGAP32,ARHGAP5,BMP2,CD9,CDK5R1,CDKN1A,CSF1,EFNB1,EFNB2,EGR3,EPHA2,EPHB3,EZR,FGF2,GAS7,GPR171,HGF,IGF1,IL6,IQGAP1,ITGA4,ITGB3,LGALS1,LRRK2,MRAS,NRP1,PKP4,PLXNA1,PLXNA4,PTPRM,RALGDS,RAPH1,SCN1B,SERPINE2,SH2D3C,SLC12A2,SLC39A12,SPTBN1,TGFA,THBS1,TIAM1,TRIO,TUBA1A,VCAM1	45
Cancer, Gastrointestinal Disease, Organismal Injury and Abnormalities	colon cancer	1.83e-08			ADAM19,ADAMTS1,ADAMTS16,ADARB1,ADCY8,ADD3,ADGB,AFAP1L1,AHNAK2,ALDH2,AMOTL1,ANTXR2,AOAH,APOBEC1,ARHGAP10,ARHGAP5,ARHGEF18,ARHGEF3,ARHGEF40,ARVCF,ASB2,ASCL4,ASS1,ATRNL1,AXL,B3GNT8,BCL9L,BMP2,C10orf90,C2,C3,C9orf172,CACNA1A,CARD11,CD4,CD44,CD69,CD93,CDH23,CDKN1A,CDKN2A,CDS1,CEACAM1,CERKL,CFH,CHSY1,CLEC12A,CLSTN1,CMTM6,COL27A1,COL6A3,COLEC12,CSF1,CSMD3,CTSF,CXCR3,CYFIP2,CYP27A1,CYP4F2,CYSLTR2,DAB2,DE…	289
Cancer, Gastrointestinal Disease, Hepatic System Disease, Organismal Injury and Abnormalities	liver carcinoma	2.03e-08		-0.858	ABLIM1,ACTN1,ACY1,ADAM19,ADAM33,ADAMTS1,ADAMTS16,ADARB1,ADCY8,ADGB,ADGRG1,AFAP1L1,AHNAK2,AHR,ALDH2,ALPK1,ANTXR2,AOAH,APOE,ARHGAP10,ARHGAP29,ARHGAP5,ARHGEF3,ARHGEF40,ARVCF,ASAP3,ASB2,ASPH,ASS1,ATG4C,ATP8A2,AXL,B3GALNT1,B4GALT4,BCL9L,BIN2,C3,C9orf172,CACNA1A,CARD11,CCR1,CD300LF,CD36,CD4,CD44,CDC42BPG,CDH23,CDK5R1,CDKN1A,CDKN2A,CEACAM1,CERKL,CHN2,CLSTN1,CMTM6,COL27A1,COL6A3,CP,CREB3L2,CREB5,CSF1,CSM…	280
Cancer, Organismal Injury and Abnormalities	lymphoreticular neoplasm	2.09e-08		0.596	ABCG2,ADAM19,AFAP1L1,AHR,AKT3,AMOTL1,C3,CARD11,CCND2,CD180,CD36,CD4,CD40,CD44,CD69,CDKN1A,CDKN2A,COL27A1,CXCL14,CXCL16,CXCR3,CXCR4,CYR61,DCLRE1C,EFNB2,EGR2,ENG,EPHA2,ETS1,FAM167B,FAP,FGF11,GABBR1,GABBR2,GLIS3,H6PD,HGF,HIP1,HIST1H1C,HLA-DOA,HLA-DQA1,IFI44,IFNAR1,IGF1,IL1B,IL2RG,IL6,IQGAP1,ITGA4,ITGAE,KANK2,LDLR,LGALS1,LRP6,MGLL,mir-146,MLXIPL,MYOF,NAV3,NLRC4,OAS1,OAS2,OASL,PAG1,PDCD1,PDGFC,PECAM1,…	96
Cellular Growth and Proliferation	outgrowth of cells	2.12e-08		-0.387	APOE,ARHGAP32,ARHGAP5,BMP2,CD9,CDK5R1,CDKN1A,CSF1,CYR61,EFNB1,EFNB2,EGR3,EPHA2,EPHB3,EZR,FGF2,GAS7,GPR171,HGF,IGF1,IL6,IQGAP1,ITGA4,ITGB3,LGALS1,LRRK2,MMP14,MRAS,NRP1,PKP4,PLXNA1,PLXNA4,PTPRM,RALGDS,RAPH1,SCN1B,SERPINE2,SH2D3C,SLC12A2,SLC39A12,SPTBN1,TGFA,THBS1,TIAM1,TRIO,TUBA1A,VCAM1	47
Cardiovascular System Development and Function, Organismal Development	vascularization of absolute anatomical region	2.27e-08	Increased	2.573	ADAMTS1,APOE,AXL,C3,Ccl2,CD40,CYR61,FGF2,HGF,IFNAR1,IGF1,IL1B,ITGB3,LGALS1,MMP14,NRP1,PDGFC,S1PR2,TGFA,THBS1,TLR3,VCAM1	22
Cancer, Organismal Injury and Abnormalities, Reproductive System Disease	uterine tumor	2.29e-08			ABCG2,ABHD6,ACTN1,ACY1,ADAM19,ADAMTS16,ADARB1,ADD3,ADGB,AHNAK2,AHR,AKT3,ALPK1,ANTXR2,ANXA5,AOAH,ARHGAP15,ARHGAP19,ARHGAP29,ATG4C,ATP8A2,ATRNL1,B3GALNT1,B3GALT5,BIN1,BIN2,C10orf90,C3,CACNA1A,CCL4,CD180,CD44,CD74,CDKN2A,CEP128,CERKL,CFH,CHN2,CLEC12A,COL14A1,COL6A3,COLEC12,CP,CSF1,CSMD3,CTSF,CTSV,CXCL14,CYBB,CYP4F2,CYR61,DAB2,DNASE1L1,DOCK9,EBF3,EGR3,EMILIN1,ENG,ENPP1,EYA4,F13A1,F9,FAM72A,FAM91A1,FA…	214
Cancer, Organismal Injury and Abnormalities, Renal and Urological Disease	urinary tract tumor	2.32e-08		0.447	ACADS,ADAM19,ANXA5,ARHGAP5,ASAP3,AXL,BLVRB,CARD11,CCND2,CCR1,CD34,CD44,CD9,CDH23,CDKN1A,CDKN2A,CFH,COL6A3,CSMD3,CTSE,CXCL16,CXCR3,CYR61,EBF3,EGR3,EMILIN1,ENG,FABP5,FAM110B,FAP,FGF2,GARNL3,GPR65,GRAMD1B,GSN,HGF,HIST1H1C,HLA-DQA1,HLA-DQB1,HLA-DRB5,IFI16,IFNAR1,IGF1,IL2RG,IL6,ITGA4,ITGB3,KCNMA1,KLHL7,LILRA5,LILRB4,LRRK2,LTBP3,MAGI1,MAN2A1,MGLL,MICAL3,mir-455,mir-506,MLXIPL,MPP1,NAV2,NAV3,NLRC5,OSBPL…	114
Cell-To-Cell Signaling and Interaction	activation of bone cells	2.33e-08		1.597	BMP2,Ccl9,CD38,CDKN2A,CSF1,CXCR4,F13A1,GPNMB,IGF1,IL1B,IL6,IRAK3,RECK,RUNX2,TNFRSF11A,VCAM1	16
Cell-To-Cell Signaling and Interaction, Connective Tissue Development and Function, Skeletal and Muscular System Development and Function, Tissue Development	activation of osteoclasts	2.35e-08		1.18	Ccl9,CD38,CDKN2A,CSF1,CXCR4,F13A1,GPNMB,IL1B,IL6,IRAK3,RECK,RUNX2,TNFRSF11A,VCAM1	14
Inflammatory Response, Neurological Disease	inflammation of central nervous system	2.41e-08		-0.027	ABCG2,ABHD6,AHR,AXL,C3,Ccl2,CCR1,CD300LF,CD4,CD40,CD44,CD74,CDK5R1,EGR2,HLA-DQA1,HLA-DQB1,IFNAR1,IGF1,IL1B,IL2RG,IL6,ITGA4,ITGAL,JAG1,KCNA3,LGALS1,LRRK2,MGLL,mir-455,PDCD1,PECAM1,PRKCA,PTGER4,PTPN22,RFTN1,RNF128,S1PR1,SCN1B,STK17B,TGFA,TLR3,TNFRSF21,USP18,VCAM1	44
Cancer, Hematological Disease, Organismal Injury and Abnormalities	hematologic cancer	2.57e-08		-0.072	ABCG2,ACHE,ADAM19,ADAM22,ADAMTS16,ADGB,AFAP1L1,AHNAK2,AHR,AKT3,ALDH2,ALPK1,AMOTL1,ANXA5,ASAP3,ATP8A2,ATRNL1,AXL,BCL9L,C10orf90,C3,CACNA1A,CARD11,Ccl2,CCL4,Ccl9,CCND2,CD180,CD34,CD36,CD38,CD4,CD40,CD44,CD69,CD74,CDKN1A,CDKN2A,CHSY1,CLSTN1,COL27A1,CP,CSMD3,CXCL14,CXCL16,CXCR3,CXCR4,CXXC5,CYR61,DAGLA,DCLRE1C,EBF3,EFNB2,EGR2,ENG,ENPP1,EPHA2,EPHB3,ETS1,FAM167B,FAM91A1,FAP,FGD6,FGF11,FGF2,FGR,FZD7,GABB…	188
Cell-To-Cell Signaling and Interaction, Hematological System Development and Function, Inflammatory Response	immune response of neutrophils	2.77e-08		0.366	C3,CD36,CD44,CFH,CLEC6A,FGR,FPR1,HGF,IFNAR1,ITGA4,ITGAL,ITGB3,SELPLG,THBS1,TLR3,VCAM1	16
Cell Signaling, Post-Translational Modification	tyrosine phosphorylation of protein	2.85e-08		0.903	APOC2,CCL4,CCR1,CD34,CD36,CD4,CD40,CD44,CD72,CD9,CLEC7A,CSF1,EFNB2,FGF2,HIP1,IGF1,IL1B,IQGAP1,ITGB3,LGALS1,PAG1,PECAM1,PLCG1,PRKCA,PTPN22,THBS1	26
Nervous System Development and Function, Neurological Disease	abnormal morphology of nervous system	2.92e-08			ACHE,ADAM22,AKT3,APOE,ARHGAP5,ARSG,ATP8A2,AXL,C3,CACNA1A,Ccl2,CCND2,CD44,CDH23,CDK5R1,CDKN2A,CFH,CKB,CLSTN1,CP,CTSF,CTSV,CXCR4,DAGLA,EFNB1,EGR2,EGR3,EPHB3,FGF2,GABBR1,IGF1,IL1B,IL6,JAG1,JAG2,KCNJ10,KLK8,LAG3,LDLR,LGALS1,LPAR5,LRRK2,NDST1,NRP1,NUMB,PCGF2,PGAP1,PLXNA4,PLXNC1,PMP22,PROS1,RXRG,S1PR1,SALL1,SALL3,SCN1B,SERPINE2,SGCE,SH2D3C,SLC12A2,SLC1A3,SLC44A2,SNTA1,SORL1,SORT1,ST8SIA4,STX1A,TLR3,TME…	71
Cell Death and Survival	apoptosis of T lymphocytes	2.95e-08		1.742	AHR,APOE,Ccl2,CCL4,CD38,CD4,CD44,CD9,CDKN1A,CDKN2A,CXCR4,EFNB1,EGR3,ETS1,EZR,GRAP2,HIST1H1C,IGF1,IL1B,IL2RG,IL6,LGALS1,Ms4a4b (includes others),PDCD1,PECAM1,PRKCA,PRKCE,RHOH,RNASEL,ST14,ST3GAL1,STK17B,THBS1,ZBTB16	34
Cancer	cell transformation	2.96e-08		-0.228	AFDN,AKT3,ARHGAP32,ARHGEF3,ASPH,AXL,BCL9L,BIN1,BMP2,CCND2,CD4,CD40,CDKN1A,CDKN2A,CSF1,CYR61,EFNB1,EPHA2,EPS15,EPS8,ETS1,FGF2,GPR65,HGF,HIP1,HOXB4,IGF1,IL6,ITSN1,JAG1,LGALS1,Meis1,MRAS,PECAM1,PRKCE,RALGDS,RASGRP1,RHOB,RRAS2,SMAD7,ST5,STARD13,TGFA,TIAM1,TMEM176B,TRIO,VAV3,YES1	48
Cellular Function and Maintenance, Hematological System Development and Function	function of macrophages	3.06e-08			AHR,APOE,AXL,Ccl2,CCR1,CD36,CD9,CLEC6A,CLEC7A,CSF1,CYBB,FGR,GSN,IFNAR1,IL1B,IL6,ITGB3,mir-146,MSR1,NCEH1,NLRC4,PDCD1,PTGER4,SLAMF1,TLR3	25
Cardiovascular System Development and Function, Cell Morphology, Cellular Development, Organismal Development, Tissue Development	tubulation of endothelial cells	3.06e-08		-0.777	AXL,CD44,CD9,CDKN2A,CYR61,EDN1,EFNB2,ENG,FGF2,HGF,IL6,KCNMA1,NRP1,PECAM1,PRKCA,PROX1,RHOB,RUNX3,STARD13,TGFBI	20
Cancer, Organismal Injury and Abnormalities, Renal and Urological Disease	Renal Cancer and Tumors	3.19e-08		0.447	ACADS,ADAM19,ANXA5,ARHGAP5,ASAP3,AXL,BLVRB,CCND2,CCR1,CD34,CD44,CD9,CDH23,CDKN1A,CDKN2A,CSMD3,CXCL16,CXCR3,CYR61,EBF3,EGR3,ENG,FABP5,FAM110B,FAP,FGF2,GPR65,GRAMD1B,GSN,HGF,HIST1H1C,HLA-DQA1,IFI16,IFNAR1,IGF1,IL2RG,IL6,ITGA4,ITGB3,KCNMA1,KLHL7,LILRB4,LRRK2,MAGI1,MAN2A1,MICAL3,MLXIPL,MPP1,NAV2,NAV3,OSBPL3,PADI2,PDCD1,PDE2A,PIK3C2B,PKP4,PLIN2,PLIN3,POSTN,PRKCE,PROX1,PRUNE2,PSD3,PSTPIP2,RAB27A,RAI14,…	94
Cell-To-Cell Signaling and Interaction, Hematological System Development and Function, Immune Cell Trafficking, Inflammatory Response	binding of macrophages	3.27e-08		0.594	APOE,AXL,CD40,CD69,CLEC10A,Cmah,CSF1,FPR1,ITGA4,ITGAL,MSR1,PF4,RHOB,THBD,VCAM1	15
Cellular Assembly and Organization, Cellular Function and Maintenance	organization of cytoskeleton	3.31e-08		-0.818	ABLIM1,ACHE,ACTN1,ADAM22,AHR,APOE,ARHGAP10,ARHGAP32,ARHGAP5,ARHGEF18,ATP8A2,AXL,BMP2,Bst2,C3,CACNA1A,CD44,CD9,CDC42BPG,CDK5R1,CDKN1A,CDKN2A,CKB,CLSTN1,CSF1,CSMD3,CTSV,CXCR3,CXCR4,CYBB,CYFIP2,CYR61,DCLK2,EDN1,EFNB1,EFNB2,EGR3,ENG,EPHA2,EPHB3,EPS15,EPS8,ETS1,EZR,F13A1,FGF2,FGR,FSCN1,GAS2L3,GAS7,GDPD5,GEM,GPR65,GSN,HGF,IGF1,IL1B,IL6,IQGAP1,ITGA4,ITGB3,ITSN1,KLK8,LDLR,LRRK2,MGLL,MICAL3,MRAS,MYO5A,MYO…	116
Connective Tissue Development and Function, Skeletal and Muscular System Development and Function, Tissue Development	morphology of trabecular bone	3.37e-08			Acp5,AHR,BMP2,CCR1,CD40,CHSY1,Clec2d (includes others),CSF1,CTSV,ENPP1,FAM20C,FGF2,GALNT3,GSN,IGF1,IL6,IRAK3,ITGB3,LTBP3,MMP14,PLCL1,PLXNA1,RUNX2,SPARC,TMEM119	25
Carbohydrate Metabolism	synthesis of polysaccharide	3.37e-08		1.898	APOE,B3GNT8,BMP2,CD36,CD40,CHST7,CHST8,CHSY1,CSF1,DSE,EDN1,ENPP1,FGF2,H6PD,HGF,IGF1,IL1B,IL6,MAN2A1,NDST1,PF4,PTGER4,THBD,XYLT1,XYLT2	25
Cancer, Hematological Disease, Immunological Disease, Organismal Injury and Abnormalities	lymphoma	3.45e-08		-0.304	ABCG2,ADAM19,AFAP1L1,AHR,AKT3,AMOTL1,C3,CARD11,CCND2,CD180,CD36,CD4,CD40,CD44,CD69,CDKN1A,CDKN2A,COL27A1,CXCL14,CXCL16,CXCR3,CXCR4,CYR61,DCLRE1C,EFNB2,EGR2,ENG,EPHA2,ETS1,FAM167B,FAP,FGF11,GABBR1,GABBR2,GLIS3,H6PD,HGF,HIP1,HIST1H1C,HLA-DOA,HLA-DQA1,IFI44,IFNAR1,IGF1,IL1B,IL2RG,IL6,IQGAP1,ITGAE,KANK2,LDLR,LGALS1,LRP6,MGLL,mir-146,MLXIPL,MYOF,NAV3,NLRC4,OAS1,OAS2,OASL,PAG1,PDCD1,PDGFC,PECAM1,PEG10,…	95
Cellular Development, Cellular Growth and Proliferation, Nervous System Development and Function, Tissue Development	proliferation of neuronal cells	3.65e-08		-0.497	Acp5,APOE,ARHGAP32,ARHGAP5,BMP2,Ccl2,CD9,CDK5R1,CDKN1A,CSF1,CXCR4,DAGLA,EFNB1,EFNB2,EGR3,EPHA2,EPHB3,EZR,FGF2,GAS7,GPR171,HGF,HLA-DQB1,IGF1,IL1B,IL6,IQGAP1,ITGA4,ITGB3,JAG1,LGALS1,LRRK2,MRAS,NRP1,NUMB,PKP4,PLXNA1,PLXNA4,PRKCA,PTPRM,RALGDS,RAPH1,SCN1B,SERPINE2,SGK1,SH2D3C,SLC12A2,SLC39A12,SLIT1,SPTBN1,TGFA,THBS1,TIAM1,TRIO,TUBA1A,VCAM1	56
Organismal Injury and Abnormalities	blood clot	3.75e-08		0.168	AHR,AKT3,ANXA5,APOE,AXL,C2,C3,CD36,CEACAM1,CFH,F13A1,HCAR2,IL1B,IL6,ITGB3,LDLR,LGALS1,MMP14,P3H2,PDE7B,PECAM1,PF4,PROS1,PTGER4,SELPLG,SERPINE2,SGK1,THBD,THBS1	29
Cancer, Endocrine System Disorders, Organismal Injury and Abnormalities, Reproductive System Disease	gonadal tumor	3.76e-08		-1.452	ABCG2,ACADS,ACHE,ADAM19,ADGB,AMOTL1,APOE,ARHGAP32,ARHGEF18,ARHGEF40,ATP8A2,AXL,CACNA1A,CCL4,CCND2,CD44,CDKN1A,CDKN2A,CEP128,CERCAM,CFH,CHST8,CLIC4,COL6A3,CP,CREB5,CSMD3,CXCL14,CXCL16,CXCR3,CXCR4,CXXC5,CYR61,DAB2,DACH1,DOCK9,DSE,EBF3,EFNB1,EFNB2,EGR2,ENG,EPHA2,EPHB3,FAM110B,FAM20C,FAP,FGF2,FPR2,GABBR2,GPR65,HCAR2,HGF,HIST1H1C,HLA-DQA1,IFITM2,IL1B,IL6,JAG2,KCNK6,KLK8,LDLR,LONRF3,LPAR5,LRRK2,LTBP3,M…	127
Cancer, Hematological Disease, Immunological Disease, Organismal Injury and Abnormalities	non-Hodgkin disease	3.77e-08		1.961	ADAM19,AHR,AKT3,AMOTL1,C3,CARD11,CCND2,CD180,CD36,CD4,CD40,CD44,CD69,CDKN1A,CDKN2A,COL27A1,CXCL14,CXCR3,CXCR4,CYR61,DCLRE1C,EFNB2,EGR2,ENG,EPHA2,ETS1,FGF11,GLIS3,H6PD,HGF,HIP1,HIST1H1C,HLA-DOA,HLA-DQA1,IFI44,IFNAR1,IGF1,IL1B,IL2RG,IL6,IQGAP1,ITGAE,LRP6,MGLL,mir-146,MLXIPL,MYOF,NAV3,NLRC4,OAS1,OAS2,OASL,PAG1,PDCD1,PDGFC,PECAM1,PEG10,PLCG1,PLEKHG3,RFTN1,RXRG,S1PR2,SALL3,SELPLG,SGK1,SLC16A1,SPARC,ST…	81
Embryonic Development, Organismal Development	development of body trunk	3.82e-08		1.075	ADAM19,ADAMTS1,ADAMTS16,AHR,APOE,ARHGAP5,BIN1,BMP2,CCND2,CD4,CD40,CD44,CD74,CD9,CDKN1A,CDKN2A,CSF1,CXCL14,CXCR4,CYP27A1,CYR61,EDN1,EFNB1,EGR2,EGR3,ENG,EPHB3,ETS1,EZR,FGF2,FZD7,GDF3,GEM,GLIS3,GRAP2,GSN,HGF,HIP1,HOXB3,HOXB4,IFI16,IFITM2,IGF1,IL1B,IL2RG,IL6,ILDR2,IMMP2L,ITGA4,ITGAL,JAG1,KCNJ10,LRP6,LRRK2,LTB,MAN2A1,MMP14,MYO18B,MYO5A,NDST1,NOTCH4,NRP1,NRP2,PDCD1,PDE2A,PDGFC,PECAM1,PLXND1,PMP22,PRKCA…	104
Connective Tissue Development and Function, Skeletal and Muscular System Development and Function	remodeling of bone	4.09e-08		-0.281	Acp5,BMP2,CD38,CD44,CEACAM1,CSF1,CXCR4,EDN1,ENPP1,EPHA2,GPR65,GSN,IGF1,IL1B,IL6,ITGB3,LDLR,LRP6,LTBP3,MMP14,PTGER4,S1PR1,SPARC,TMEM64,TNFRSF11A,TNFSF12,XDH	27
Cellular Movement	cell movement of tumor cells	4.14e-08		0.619	AKT3,CD44,CD74,CEACAM1,CSF1,CXCR4,EZR,GSN,HGF,IGF1,IL6,IQGAP1,ITGA4,MGLL,MMP14,NEDD9,NRP1,PRKCA,PRKCE,RHOB,SPARC,TGFA,THBS1,TIAM1,VCAM1,ZBTB16	26
Cellular Movement, Hematological System Development and Function, Immune Cell Trafficking	cellular infiltration by mononuclear leukocytes	4.14e-08		0.964	APOE,C3,Ccl2,CCL4,CCR1,CD40,CD44,CXCL16,HGF,IL1B,IL6,ITGA4,LAG3,LDLR,LGALS1,LTB,MMP14,OLFM4,PDCD1,PF4,SELPLG,SPARC,TNFRSF21,TNFSF12,VAV3,VCAM1	26
Cell Morphology	morphology of leukocytes	4.24e-08			AHR,APOE,ARSG,C3,CACNA1A,CARD11,Ccl2,CCR1,CD36,CD4,CD40,CDKN1A,CDKN2A,CP,CSF1,DCLRE1C,EPS15,ETS1,FGR,GRAP2,HGF,HLA-DQA1,HLA-DQB1,IFNAR1,IL2RG,IL6,LDLR,LILRB4,LRRK2,LTB,PTPN22,RASGRP1,RHOH,RRAS2,RUNX3,SPIC,TNFSF12,VCAM1	38
Cellular Function and Maintenance, Hematological System Development and Function	function of T lymphocytes	4.29e-08		-0.336	ADGRE1,Ccl2,CD4,CD44,CD69,CD74,CEACAM1,Cmah,GPR84,GRK6,HLA-DQB1,IFNAR1,IL6,ITGAL,LAG3,LGALS1,mir-146,NEDD9,NLRC5,PCGF2,PDCD1,PLXNA1,PTPN22,RASGRP1,RNF128,S1PR1,SLAMF1,Slfn2,SPNS2,TLR3,TLR8,TNFRSF21	32
Cell Death and Survival	cell death of connective tissue cells	4.37e-08	Increased	2.466	ABCG2,AHR,ATP6V1G2,BMP2,Ccl9,CD300LD,CD36,CD40,CD44,CDKN1A,CDKN2A,CLIC4,CREB3L2,CSF1,CTSV,CYR61,EFNB2,EGR2,ENG,ETS1,EYA4,FGF2,GABBR1,GALNT3,GSN,HGF,IFI16,IFNAR1,IGF1,IL1B,ITGB3,ITSN1,LTB,mir-146,MMP14,PLCG1,PRKCA,RAI14,REPS2,RHOB,RNASEL,RRAS2,RUNX2,RUNX3,S1PR1,SDC4,SGK1,SNN,SPARC,STK17B,STX1A,TIAM1,TLR3,TNFAIP8,TNFSF12,TRIP6,TRPS1,USP18,XDH	59
Cardiovascular System Development and Function, Cellular Development, Tissue Development	differentiation of endothelial cells	4.6e-08		1	CD44,CDKN2A,CEACAM1,CSF1,CXCR4,EDN1,FGF2,IGF1,IL1B,JAG1,NOTCH4,NRP1,PROX1,TGFA,TMEM100,XDH	16
Cancer, Gastrointestinal Disease, Hepatic System Disease, Organismal Injury and Abnormalities	hepatocellular carcinoma	4.75e-08		-0.438	ACY1,ADAMTS1,ADGRG1,ALDH2,ARHGAP10,ASPH,ATP8A2,AXL,C3,CD4,CD44,CDKN1A,CDKN2A,CEACAM1,CSF1,CSMD3,CXCL14,DSE,ENG,ENPP4,EPHA2,EPHB3,ETS1,FGF2,GABBR1,GLUL,HGF,HLA-DQA1,IFNAR1,IGF1,IL6,IQGAP1,IQGAP2,ITPR3,JAG1,JAG2,KCNA3,LTB,MGLL,mir-146,mir-506,MMP14,MRC1,MYO6,PDCD1,PDGFC,PLCL1,PROX1,PTGFRN,RAPGEF5,RECK,RUNX3,SCIMP,SDK1,SLIT1,SORT1,SPIC,SPTBN1,ST14,STARD13,STK17B,SV2A,TGFA,TLE1,TMEFF1,TMEM176A,TMEM44…	71
Cancer, Neurological Disease, Organismal Injury and Abnormalities	astrocytoma	4.94e-08			ABCG2,ACTN1,ADARB1,ADCY8,AKT3,ALDH2,ALPK1,AOAH,ARHGAP15,ARHGAP5,ASB2,BIN1,CCND2,CD180,CD300C,CD44,CD93,CDKN1A,CDKN2A,CREB3L2,CSF1,CSMD3,CXCL16,CXCR4,EGR3,ENG,ENTPD4,EPHA2,FGF2,FPR2,GIMAP6,GLIPR1,GPNMB,GSN,HGF,HIST1H1C,HLA-DQA1,HTRA3,IFNAR1,IGF1,IL1B,IL6,ITGB3,JAG1,KCNMA1,LDLR,LDLRAD3,LRRK2,MGLL,mir-506,MMP14,MS4A7,MSR1,NAV3,NBEA,NLRC3,NLRC5,NOVA1,NRP2,PDCD1,PDGFC,PIK3C2B,PKP4,PRUNE2,PSD3,PSTPIP2,…	81
Cellular Assembly and Organization	formation of cytoskeleton	5.09e-08		0.592	ARHGAP19,ARHGAP32,ARHGEF3,ASAP3,CD44,CDKN1A,Clec2d (includes others),CXXC5,DAB2,EDN1,FGF2,GAS7,GPR65,GSN,HGF,HIP1,IGF1,IL1B,ITGB3,JAG1,KANK2,KLK8,MAGI1,PECAM1,PPM1F,PRKCE,PTGER4,RHOB,RNASE2,S1PR1,S1PR2,SDC4,SGK1,SH3PXD2B,SORBS3,SPARC,STARD13,TGFBI,THBS1,TIAM1,TPPP,TRPV4,VCAM1	43
Cancer, Organismal Injury and Abnormalities	growth of malignant tumor	5.2e-08		0.212	ABCG2,ADGRG1,AKT3,BMP2,Ccl2,CD40,CD44,CDKN2A,CEACAM1,CSF1,CXCR3,CXCR4,CYR61,EDN1,EGR3,ENG,EPHA2,EZR,FGF2,GALNT3,GRK6,HGF,IGF1,IL1B,IL6,JAG1,LGALS1,MAPKAPK3,NRP1,NUMB,PDCD1,PEG10,PRKCA,PRKCE,PROX1,PTGER4,PTP4A3,RHOB,RUNX2,RUNX3,SMYD2,TGFA,THBS1,TLE1,TNFRSF11A,TRIM25,YES1	47
Hematological System Development and Function, Immunological Disease, Lymphoid Tissue Structure and Development, Organ Morphology, Organismal Development, Organismal Injury and Abnormalities, Tissue Morphology	abnormal morphology of enlarged spleen	5.3e-08			AHR,AXL,Bst2,CD40,CDKN1A,F9,GRK6,IFNAR1,IL2RG,ITGB3,LAG3,MAN2A1,mir-146,NBEAL2,NLRC5,PDCD1,PLCD1,PTPN22,RASGRP1,RNF128,RUNX2,TGFBI,TNFSF12,YES1	24
Cell-To-Cell Signaling and Interaction, Hematological System Development and Function, Immune Cell Trafficking, Inflammatory Response	activation of antigen presenting cells	5.3e-08		0.805	ACHE,AHR,APOE,AXL,C3,Ccl2,CCL4,CD36,CD4,CD40,CD44,CD74,CLEC7A,CSF1,CYBB,EDN1,HGF,HLA-DOA,HLA-DQA1,HLA-DQB1,IFNAR1,IGF1,IL1B,IL6,LTB,METRNL,mir-146,MSR1,PRKCA,PRKCE,PROS1,PTGER4,RAB27A,RNASE2,THBS1,TLR3,USP18	37
Cellular Movement, Hematological System Development and Function, Immune Cell Trafficking, Inflammatory Response	transmigration of phagocytes	5.42e-08		-1.171	CCL4,CSF1,CTSV,ENG,FPR1,IL1B,ITGA4,ITGAL,ITGB3,JAM3,LDLR,LGALS1,MMP14,PECAM1,VAV3,VCAM1	16
Connective Tissue Development and Function, Skeletal and Muscular System Development and Function	bone mineral density	5.45e-08		1.154	Acp5,APOE,CCR1,CD38,CD40,CD9,Clec2d (includes others),CSF1,CXXC5,FAM20C,FGF2,GABBR1,GALNT3,HELLS,IFNAR1,IGF1,IL6,MMP14,PLCL1,POSTN,RUNX2,RUNX3,SPARC,TNFRSF11A,TRPS1	25
Cell-To-Cell Signaling and Interaction, Hematological System Development and Function, Immune Cell Trafficking, Inflammatory Response	priming of leukocytes	5.65e-08		1.105	C3,CD300LF,CD38,CD40,CEACAM1,CSF1,HGF,IFNAR1,IGF1,IL1B,IL6,MGST1,RAB27A,SIGLEC1,TLR3	15
Gastrointestinal Disease, Inflammatory Response, Organismal Injury and Abnormalities	inflammation of intestine	5.81e-08		-0.617	ADGRE1,AHR,AXL,C3,Ccl2,CCR1,CD4,CD40,CD44,CD69,CEACAM1,CFH,CKB,EDN1,FPR2,HGF,HLA-DQA1,IL1B,IL2RG,IL6,IRAK3,ITGA4,ITGB3,LTB,mir-146,NAAA,PDCD1,PROS1,PTPN22,RAPH1,RUNX3,S1PR1,S1PR2,S1PR4,SMAD7,TGFA,TLR3,TLR8,TNFAIP8,TNFSF12,TRIO,XDH	42
Connective Tissue Development and Function, Skeletal and Muscular System Development and Function, Tissue Morphology	quantity of bone cells	5.85e-08		0.227	AHR,C3,Ccl2,CD44,CD9,Clec2d (includes others),CSF1,CTSV,EGR2,F13A1,FGF2,GPNMB,IGF1,IRAK3,ITGB3,JAM2,MMP14,MSR1,PLCL1,POSTN,PSTPIP2,RUNX2,SPARC,TNFRSF11A	24
Hematological System Development and Function, Lymphoid Tissue Structure and Development, Tissue Development	growth of lymphoid tissue	5.97e-08		1.325	AXL,CD180,CD4,CD40,CD44,CDKN1A,CDKN2A,CXCR4,EDN1,EFNB1,EGR3,FGF2,GRAP2,HGF,IGF1,IL1B,IL2RG,IL6,PAG1,PCGF2,RASGRP1,RNF128,SETBP1,SH2D3C,TNFRSF11A,ZBTB16	26
Cell Death and Survival	apoptosis of tumor cell lines	5.98e-08		1.578	ABCG2,AHR,AKT3,ANXA5,APOE,ARHGEF3,BMP2,CD4,CD40,CD44,CDK5R1,CDKN1A,CDKN2A,CEACAM1,CERKL,CFH,CXCR3,CXCR4,CYFIP2,CYR61,DAB2,EDN1,EGR2,EGR3,ENG,EPHA2,ETS1,EZR,FAP,FGF2,FGR,GAS7,GEM,GLIPR1,GLIS3,Gm4836 (includes others),GPR65,GSN,HCAR2,HGF,HLA-DQB1,IFI16,IGF1,IL1B,IL6,ITGA4,ITPR3,ITSN1,JAG1,KANK2,LAG3,LGALS1,MAP3K9,mir-146,mir-506,MMP14,MOB3B,MSR1,MYO6,NEDD9,NLRC4,NME4,NOTCH4,NOVA1,NRP1,NUMB,PDE1B,PD…	104
Cancer, Gastrointestinal Disease, Hepatic System Disease, Organismal Injury and Abnormalities	liver cancer	6.11e-08		-0.546	ABLIM1,ACTN1,ACY1,ADAM19,ADAM33,ADAMTS1,ADAMTS16,ADARB1,ADCY8,ADGB,ADGRG1,AFAP1L1,AHNAK2,AHR,ALDH2,ALPK1,ANTXR2,AOAH,APOE,ARHGAP10,ARHGAP29,ARHGAP5,ARHGEF3,ARHGEF40,ARVCF,ASAP3,ASB2,ASPH,ASS1,ATG4C,ATP8A2,AXL,B3GALNT1,B4GALT4,BCL9L,BIN2,C3,C9orf172,CACNA1A,CARD11,CCR1,CD300LF,CD34,CD36,CD4,CD44,CDC42BPG,CDH23,CDK5R1,CDKN1A,CDKN2A,CEACAM1,CERKL,CHN2,CLSTN1,CMTM6,COL27A1,COL6A3,CP,CREB3L2,CREB5,CSF…	286
Cellular Development, Cellular Growth and Proliferation, Embryonic Development, Hematological System Development and Function, Hematopoiesis, Lymphoid Tissue Structure and Development, Organ Development, Organismal Development, Tissue Development	development of bone marrow cells	6.45e-08		-1.149	ACHE,AXL,CCR1,CD40,CD44,CDKN1A,Clec2d (includes others),CSF1,ENPP1,FGF2,IFNAR1,IGF1,IL6,ITGAL,JAG1,LTB,PECAM1,PF4,PSTPIP2,RAB7B,RGS18,RUNX3,TNFRSF11A,ZFPM1	24
Cell-To-Cell Signaling and Interaction	binding of leukemia cell lines	6.45e-08		-0.527	AFDN,ANXA5,CCL4,CD36,CD44,CSF1,CXCR4,CYBB,DAB2,IL6,ITGA4,ITGAL,ITGB3,PLCG1,PROS1,RALGDS,RHOH,RNASEL,SELPLG,VCAM1	20
Cardiovascular System Development and Function	neovascularization of organ	6.55e-08		1.989	APOE,AXL,C3,Ccl2,CYR61,EFNB2,FGF2,HGF,IGF1,IL1B,ITGB3,LGALS1,NRP1,PDGFC,S1PR2,TGFA,THBS1,TLR3,VCAM1	19
Cell-To-Cell Signaling and Interaction, Cellular Growth and Proliferation	stimulation of blood cells	6.58e-08	Increased	2.327	BMP2,C3,CARD11,CD4,CD40,CD69,CD74,CSF1,CYR61,EFNB1,EFNB2,EPHA2,FGF2,HGF,IGF1,IL1B,IL6,LGALS1,LILRB4,PDCD1,PF4,SLAMF1,SLC1A5,TLR3,XDH	25
Lipid Metabolism, Molecular Transport, Small Molecule Biochemistry	quantity of steroid	6.62e-08		-0.728	ADCY8,AHR,AKT3,APOBEC1,Apoc1,APOE,Ccl2,CD36,CD4,CDKN1A,CHST8,CSF1,CXCL14,CYBB,CYP27A1,EDN1,FABP5,GALNT3,GAS7,H6PD,HGF,Hmgn3,IGF1,IL1B,IL6,ITGB3,KCNMA1,LDLR,LPCAT3,MGLL,MLXIPL,MRC1,MSR1,NCEH1,PLTP,PMP22,PRKCA,PRKCE,SCIMP,SGK1,SLC12A2,SORT1,ST3GAL5,STARD3,TNFSF12,UTP14C,VAV3,VCAM1,ZBTB16	49
Organismal Injury and Abnormalities	Fibrosis	6.78e-08		-0.401	AHR,APOE,BMP2,C3,Ccl2,CCR1,CD36,CD4,CD40,CD44,CD74,CDKN2A,CLSTN1,CSF1,CXCR3,CYBB,CYSLTR2,DAGLA,ECSCR,EDN1,ETS1,GLIS3,GOLM1,GSN,HGF,HSPB3,IFNAR1,IGF1,IL1B,IL2RG,IL6,LDLR,LRP6,MAN2A1,MMP14,NECTIN2,PDCD1,PDGFC,PECAM1,PF4,POSTN,RNASEL,RUNX2,S1PR2,SELPLG,SETBP1,SMAD7,SPARC,TGFA,THBS1,TNFSF12,TNNI3,TSC22D1,TUBA1A,VAV3,XDH,XYLT2	57
Cardiovascular System Development and Function, Cellular Movement	chemotaxis of endothelial cells	6.81e-08		0.124	CD36,CEACAM1,CXCL14,CXCR4,FGF2,FPR2,HGF,NDST1,PLXND1,PROX1,S1PR2,THBD,THBS1	13
Cellular Movement	cell movement of breast cancer cell lines	6.83e-08		-0.022	AFDN,AHR,AXL,BCAR3,BMP2,CD44,CD9,CHN2,CXCR4,ENG,EPHA2,ETS1,FGF2,GRK6,HGF,IFNAR1,IGF1,IL1B,IL6,IQGAP1,ITGB3,MMP14,NRP1,PLCG1,PLXNA1,PPM1F,PRKCA,RAB27A,RUNX2,S100A1,SDC4,SPARC,ST14,TGFA,TIAM1,TNFAIP8,VAV3	37
Cell-To-Cell Signaling and Interaction	attachment of cells	6.84e-08		0.317	BMP2,CD36,CD44,CSF1,DAB2,EFNB1,ENG,ETS1,FGF2,IL1B,IL6,ITGB3,NEDD9,PMP22,POSTN,RHOB,SPARC,STARD13,TGFA,TGFBI,VCAM1	21
Molecular Transport	release of metal	7.11e-08		0.478	ASPH,BMP2,CACNA1A,CCL4,CD36,CD38,CD4,CP,CSF1,CXCR4,CYBB,EDN1,FGF2,FPR1,GRK6,IGF1,IL1B,IL6,ITPR3,MYO5A,NCS1,PECAM1,PLCG1,PRKCE,S100A1,S1PR1,SLIT1,ST14	28
Cell Morphology, Cellular Assembly and Organization, Cellular Function and Maintenance	reorganization of cytoskeleton	7.13e-08		0.41	AXL,CD44,CDKN2A,CSF1,CXCR3,EDN1,EFNB1,ENG,EPHA2,EPS8,EZR,FGF2,GPR65,HGF,IGF1,ITGB3,NRP1,PRKCA,RHOB,S1PR1,S1PR2,SIPA1L1,TIAM1,TNIK,TRIO,TRPV4	26
Cellular Movement	migration of breast cancer cell lines	7.26e-08		0.272	AFDN,AHR,AXL,BCAR3,BMP2,CD44,CD9,CHN2,CXCR4,ENG,EPHA2,ETS1,FGF2,GRK6,HGF,IFNAR1,IGF1,IL1B,IL6,IQGAP1,ITGB3,MMP14,NRP1,PLCG1,PLXNA1,PPM1F,PRKCA,RUNX2,SDC4,ST14,TGFA,TIAM1,TNFAIP8	33
Immunological Disease, Inflammatory Disease, Inflammatory Response, Neurological Disease, Organismal Injury and Abnormalities	experimental autoimmune encephalomyelitis	7.27e-08		0.499	ABCG2,AHR,AXL,C3,Ccl2,CCR1,CD300LF,CD4,CD40,CD44,CD74,EGR2,HLA-DQA1,HLA-DQB1,IFNAR1,IGF1,IL2RG,IL6,ITGA4,ITGAL,JAG1,KCNA3,LGALS1,mir-455,PDCD1,PECAM1,PRKCA,PTGER4,PTPN22,RFTN1,RNF128,S1PR1,STK17B,TGFA,TNFRSF21,USP18,VCAM1	37
Cellular Movement	migration of epithelial cells	7.28e-08		-0.017	AHR,CCL27,CD9,DACH1,ENG,EPHB3,HGF,IGF1,IL6,ITGB3,MMP14,MRAS,PLXNA1,PMP22,POSTN,RRAS2,SEMA6D,SMAD7,TGFA,TIAM1	20
Hematological System Development and Function, Immune Cell Trafficking, Inflammatory Response, Tissue Development	accumulation of phagocytes	7.71e-08		0.691	AHR,APOE,C3,Ccl2,CCR1,CD40,CD44,CSF1,EDN1,FGF2,IFNAR1,IL1B,IL6,ITGA4,LDLR,LTC4S,NLRC4,RUNX3,SELPLG,SMAD7,THBS1,VCAM1	22
Cardiovascular Disease, Organismal Injury and Abnormalities	atherosclerotic lesion	7.83e-08		-0.555	AHR,APOBEC1,APOE,Ccl2,CCR1,CD36,CD40,CD44,CTSV,CXCL16,ECSCR,IGF1,IL1B,ITGB3,LDLR,MSR1,PDCD1,PECAM1,PLCG1,PLIN2,SDC4,THBD,THBS1,VCAM1	24
Cancer, Organismal Injury and Abnormalities, Reproductive System Disease	tumorigenesis of genital tumor	7.89e-08			ABHD6,ACADS,ACTN1,ACY1,ADAM19,ADAMTS16,ADD3,ADGB,AHNAK2,AKT3,ALPK1,AMOTL1,APOE,ARHGAP15,ARHGAP19,ARHGAP29,ARHGAP32,ARHGEF18,ARHGEF40,ATG4C,ATP8A2,B3GALNT1,B3GALT5,BIN1,C10orf90,C3,CACNA1A,CD180,CD44,CD74,CDKN1A,CDKN2A,CEP128,CERCAM,CERKL,CFH,CHN2,CLEC12A,COL14A1,COL6A3,COLEC12,CP,CREB5,CSF1,CSMD3,CXCR3,CXXC5,CYBB,CYP4F2,DAB2,DOCK9,DSE,EBF3,EFNB1,EGR2,EGR3,ENG,EPHA2,EPHB3,EYA4,F13A1,F9,FAM110B,FAM…	223
Gastrointestinal Disease, Inflammatory Response	inflammation of gastrointestinal tract	8.06e-08		-0.211	ADGRE1,AHR,AXL,C3,Ccl2,CCR1,CD4,CD40,CD44,CD69,CEACAM1,CFH,CKB,CTSV,EDN1,FPR2,HGF,HLA-DQA1,IL1B,IL2RG,IL6,IRAK3,ITGA4,ITGB3,LTB,mir-146,NAAA,OLFM4,PDCD1,PROS1,PTPN22,RAPH1,RUNX3,S1PR1,S1PR2,S1PR4,SMAD7,TGFA,TLR3,TLR8,TNFAIP8,TNFSF12,TRIO,XDH	44
Cancer, Organismal Injury and Abnormalities	tumorigenesis of adenocarcinoma	8.12e-08		0.102	ACADS,ACTN1,ADAM19,ADGB,AHNAK2,AHR,AMOTL1,ANXA5,APOE,ARHGAP32,ARHGAP5,ARHGEF18,ARHGEF40,ASAP3,ATP8A2,ATRNL1,AXL,BLVRB,CACNA1A,CCR1,CD34,CD4,CD44,CD9,CDH23,CDKN1A,CDKN2A,CEP128,CERCAM,CFH,COL6A3,CP,CREB5,CSMD3,CXCR3,CXXC5,CYR61,DAB2,DOCK9,DSE,EBF3,EFNB1,EGR2,EGR3,EPHA2,EPHB3,EYA4,EZR,FABP5,FAM110B,FAP,FPR2,GABBR2,GAS2L3,GEM,GPNMB,GRAMD1B,HCAR2,HGF,HIP1,HIST1H1C,HLA-DQA1,IFI16,IFITM2,IFNAR1,IGF1,IL…	181
Cardiovascular System Development and Function, Organismal Development, Visual System Development and Function	neovascularization of eye	8.27e-08	Increased	2.305	APOE,AXL,C3,Ccl2,CYR61,FGF2,HGF,IGF1,IL1B,ITGB3,LGALS1,NRP1,PDGFC,S1PR2,TGFA,THBS1,TLR3,VCAM1	18
Hematological System Development and Function, Hematopoiesis, Lymphoid Tissue Structure and Development, Organ Morphology, Tissue Morphology	quantity of thymocytes	8.39e-08		1.106	AHR,CD4,CDKN2A,CTSE,CXCR4,DCLRE1C,EFNB1,EFNB2,EGR3,ETS1,GRAP2,HELLS,HLA-DQB1,IGF1,IL2RG,IL6,LAG3,NOTCH4,PAG1,PCGF2,RASGRP1,RHOH,RUNX2,RUNX3,SPNS2,ST14,STK17B,TNFSF12,VAV3	29
Cancer, Organismal Injury and Abnormalities	invasion of tissue	8.51e-08	Increased	2.091	AFAP1L1,AXL,BMP2,CD44,CXCR4,EDN1,EPHA2,ETS1,EZR,FGF2,GEM,HGF,IGF1,IL1B,MMP14,MRAS,NEDD9,NRP1,PTP4A3,RALGDS,RRAS2,RUNX2,SALL1,SLC16A1,THBD,XDH	26
Gastrointestinal Disease, Organismal Injury and Abnormalities	abnormality of large intestine	8.57e-08		0.444	ADGRE1,AHR,AXL,C3,Ccl2,CCR1,CD40,CD44,CD69,CEACAM1,CFH,CKB,EDN1,FPR2,HGF,HLA-DQA1,IL1B,IL2RG,IL6,ITGA4,ITGB3,LTB,mir-146,NAAA,PDCD1,PROS1,PTPN22,RAPH1,RUNX3,S1PR1,S1PR2,S1PR4,SESTD1,SLC12A2,SLC2A5,SMAD7,TGFA,TLR3,TNFAIP8,TNFSF12,TRIO,XDH	42
Lymphoid Tissue Structure and Development, Tissue Morphology	quantity of bone marrow cells	8.62e-08		1.017	ABCG2,AHR,CD44,CD9,CDKN1A,CDKN2A,CSF1,CXCR4,HOXB4,IGF1,IL2RG,IL6,JAM2,LRP6,Meis1,mir-146,NBEAL2,PECAM1,PROS1,RGS18,SLFN12L,THBS1,TNFRSF11A,ZBTB16	24
Cancer, Organismal Injury and Abnormalities, Renal and Urological Disease	renal cancer	8.76e-08		1	ACADS,ADAM19,ANXA5,ARHGAP5,ASAP3,AXL,BLVRB,CCND2,CCR1,CD34,CD44,CD9,CDH23,CDKN1A,CDKN2A,CSMD3,CXCL16,CXCR3,CYR61,EBF3,EGR3,ENG,FABP5,FAM110B,FAP,FGF2,GRAMD1B,GSN,HGF,HIST1H1C,HLA-DQA1,IFI16,IFNAR1,IGF1,IL2RG,ITGA4,ITGB3,KCNMA1,KLHL7,LILRB4,LRRK2,MAGI1,MAN2A1,MICAL3,MLXIPL,MPP1,NAV2,NAV3,OSBPL3,PADI2,PDCD1,PDE2A,PIK3C2B,PKP4,PLIN2,PLIN3,POSTN,PRKCE,PROX1,PRUNE2,PSD3,PSTPIP2,RAB27A,RAI14,RALGDS,RHO…	91
Neurological Disease, Organismal Injury and Abnormalities	seizure disorder	8.88e-08		1.325	ABHD6,ACHE,ADAM22,ADARB1,AKT3,APOE,ARHGAP32,C11orf96,C3,CACNA1A,Ccl2,CCR1,CDK5R1,CDKN1A,CDKN2A,CH25H,CKB,CXCR4,CYR61,EGR2,EGR3,FGF2,GABBR1,GABBR2,HSPB3,IL1B,IL6,KCNAB2,KCNJ10,KCNJ9,KCNMA1,KCNQ3,KLK8,LDLR,METRNL,mir-146,MS4A4A,NRP2,PLCL1,PMP22,RBFOX1,S1PR2,SCN1B,SERPINE2,SLC12A2,SLC1A3,SNTA1,SPNS2,ST3GAL5,ST8SIA4,SV2A	51
Cancer, Organismal Injury and Abnormalities, Respiratory Disease	lung cancer	8.96e-08		-0.165	ACHE,ACTN1,ADAM19,ADAMTS1,AHNAK2,AHR,AKT3,ANTXR2,ARHGAP5,ASCL4,ATRNL1,AXL,BMP2,CACNA1A,CD34,CD4,CD44,CD9,CDH23,CDKN1A,CDKN2A,CEACAM1,CFH,CHN2,CKB,CLEC7A,CSF1,CSMD3,CXCR3,CXCR4,CYR61,EGR3,EPHA2,EYA4,EZR,FAP,FGF2,FGR,GABBR1,GAS2L3,GEM,GPNMB,GRK6,GSN,HCAR2,HELLS,HGF,HIST1H1C,HLA-DQA1,HLA-DQB1,IGF1,IL1B,IL6,ITGA4,ITGAL,ITGB3,ITPR3,KCNH4,KCNK6,KCNMA1,KLK8,LGALS1,LRRK2,MAGI1,MGLL,mir-146,mir-506,MLPH,M…	122
Cellular Assembly and Organization, Tissue Development	formation of filaments	8.96e-08		-0.088	APOE,ARHGAP19,ARHGAP32,ARHGEF3,ASAP3,CD44,CDKN1A,Clec2d (includes others),COL6A3,CXXC5,DAB2,EDN1,FGF2,GAS7,GPR65,GSN,HGF,IGF1,IL1B,JAG1,KANK2,MAGI1,PECAM1,POSTN,PPM1F,PRKCE,PROX1,PTGER4,RECK,RHOB,RNASE2,S1PR1,S1PR2,SDC4,SGK1,SH3PXD2B,SORBS3,SPARC,STARD13,TGFBI,TIAM1,TPPP,TRPV4,VCAM1	44
Cardiovascular Disease	vascular lesion	9.28e-08		-0.365	AHR,APOBEC1,APOE,Ccl2,CCR1,CD36,CD4,CD40,CD44,CTSV,CXCL16,ECSCR,EFNB2,IGF1,IL1B,IL6,ITGB3,LDLR,LTBP3,MMP14,MSR1,PDCD1,PECAM1,PLCG1,PLIN2,PTGER4,SDC4,SPARC,THBD,THBS1,VCAM1	31
Embryonic Development, Hematological System Development and Function, Lymphoid Tissue Structure and Development, Organ Development, Organismal Development, Tissue Development	organogenesis of lymphoid tissue	9.51e-08		0.358	AHR,CD9,EDN1,EFNB2,FGF2,HGF,IGF1,ITGA4,LTB,NRP2,PROX1,RAMP1,TMEM204,VCAM1	14
Hematological Disease, Immunological Disease	lymphoproliferative disorder	9.74e-08		-0.325	ABCG2,ACHE,ADAM19,ADAM22,ADAMTS16,ADGB,AFAP1L1,AHNAK2,AHR,AKT3,ALDH2,ALPK1,AMOTL1,ASAP3,ATP8A2,ATRNL1,AXL,BCL9L,C10orf90,C3,CACNA1A,CARD11,CCL4,CCND2,CD180,CD34,CD36,CD38,CD4,CD40,CD44,CD69,CD74,CDKN1A,CDKN2A,CHSY1,CLSTN1,COL27A1,CP,CXCL14,CXCL16,CXCR3,CXCR4,CYR61,DAGLA,DCLRE1C,EBF3,EFNB2,EGR2,ENG,ENPP1,EPHA2,EPHB3,ETS1,FAM167B,FAM91A1,FAP,FGD6,FGF11,FGF2,FGR,FZD7,GABBR1,GABBR2,GAS7,GLIS3,GP9,H6P…	171
Cellular Function and Maintenance	ion homeostasis of cells	9.95e-08		0.743	ADAMTS1,APOE,C3,CACNA1A,Ccl2,CCL4,CCR1,CD36,CD38,CD4,CD40,CD72,CDK5R1,CHP2,CKB,CLEC7A,CLSTN1,CP,CXCR3,CXCR4,CYBB,EDN1,ENPP1,FGF2,FGR,FPR1,FPR2,IGF1,IL1B,IL6,ITGB3,ITPR3,KCNJ10,KCNMA1,LRP6,PAG1,PECAM1,PF4,PIK3C2B,PLCD1,PLCG1,PRKCA,PRKCE,PTGER4,RTN1,S1PR1,S1PR4,SGK1,SLC12A2,SLC14A1,SLC16A1,SLC24A3,SNTA1,SORL1,SV2A,TNNI3,TRPV4	57
Cellular Assembly and Organization, Tissue Development	fibrogenesis	1e-07		-0.357	APOE,ARHGAP19,ARHGAP32,ARHGEF3,ASAP3,CD44,CDKN1A,Clec2d (includes others),COL6A3,CXXC5,DAB2,EDN1,FGF2,GAS7,GPR65,GSN,HGF,IGF1,IL1B,IL6,JAG1,KANK2,MAGI1,PECAM1,POSTN,PPM1F,PRKCE,PROX1,PTGER4,RECK,RHOB,RNASE2,S1PR1,S1PR2,SDC4,SGK1,SH3PXD2B,SORBS3,SPARC,STARD13,TGFBI,TIAM1,TPPP,TRPV4,VCAM1	45
Molecular Transport	quantity of metal ion	1e-07		1.782	ADAMTS1,APOE,C3,CCL4,CCR1,CD38,CSF1,CXCR3,CXCR4,CYBB,CYSLTR2,EDN1,FGF2,FPR1,FPR2,GRAP2,GRK6,GSN,HGF,HIP1,IGF1,IL1B,IL6,ITPR3,KCNJ10,LGALS1,LILRB4,NCS1,PLCD1,PLCG1,PLCL1,PMP22,RAP2B,S100A1,S1PR1,S1PR2,SGK1,SLC12A2,TFEC,TGFA,TMOD1,TNFRSF11A,TRPV4,VAV3,VCAM1,XDH	46
Cell-To-Cell Signaling and Interaction, Inflammatory Response	response of macrophages	1.04e-07		0.089	AXL,BIN1,C3,CD36,CD38,CD44,CD93,CH25H,CLEC6A,CLEC7A,CLIC4,FGR,GRK6,GSN,HGF,IL1B,IL6,PRKCA,PRKCE,SIGLEC1,SIRPB1,SPIC,THBS1,TLR3	24
Cell Signaling, Molecular Transport, Small Molecule Biochemistry, Vitamin and Mineral Metabolism	release of Ca2+	1.05e-07		0.385	ASPH,BMP2,CACNA1A,CCL4,CD36,CD38,CD4,CSF1,CXCR4,CYBB,EDN1,FGF2,FPR1,GRK6,IGF1,IL1B,IL6,ITPR3,MYO5A,NCS1,PECAM1,PLCG1,PRKCE,S100A1,S1PR1,SLIT1,ST14	27
Connective Tissue Disorders, Immunological Disease, Inflammatory Disease, Organismal Injury and Abnormalities, Skeletal and Muscular Disorders	systemic lupus erythematosus	1.07e-07			ADARB1,APOE,C2,CD40,CD44,CEACAM1,CXCL16,EGR2,EGR3,IL1B,IL6,JAG1,mir-146,OAS1,OASL,PDCD1,PRKCA,PTPN22,RAB27A,RNASE2,S1PR1,SCUBE1,SGK1,SLAMF7,TLE3,TLR8,TRIM25,VCAM1	28
Cell Signaling, Molecular Transport, Vitamin and Mineral Metabolism	quantity of Ca2+	1.09e-07		1.705	APOE,C3,CCL4,CCR1,CD38,CSF1,CXCR3,CXCR4,CYSLTR2,EDN1,FGF2,FPR1,FPR2,GRAP2,GRK6,GSN,HGF,HIP1,IGF1,IL1B,IL6,ITPR3,LGALS1,LILRB4,NCS1,PLCD1,PLCG1,PLCL1,PMP22,RAP2B,S100A1,S1PR1,S1PR2,SGK1,SLC12A2,TFEC,TGFA,TMOD1,TNFRSF11A,TRPV4,VAV3,VCAM1,XDH	43
Cancer, Organismal Injury and Abnormalities, Reproductive System Disease	uterine cancer	1.1e-07			ABCG2,ABHD6,ACTN1,ACY1,ADAM19,ADAMTS16,ADD3,ADGB,AHNAK2,AKT3,ALPK1,ANTXR2,ANXA5,AOAH,ARHGAP15,ARHGAP19,ARHGAP29,ATG4C,ATP8A2,B3GALNT1,B3GALT5,BIN1,BIN2,C10orf90,C3,CACNA1A,CCL4,CD180,CD44,CD74,CDKN2A,CEP128,CERKL,CHN2,CLEC12A,COL14A1,COL6A3,COLEC12,CP,CSF1,CSMD3,CTSF,CTSV,CXCL14,CYBB,CYP4F2,DAB2,DNASE1L1,DOCK9,EBF3,EGR3,EMILIN1,ENG,ENPP1,EYA4,F13A1,F9,FAM72A,FAM91A1,FAP,FGF2,FGL2,FRMD6,FZD7,GAB3,…	202
Protein Synthesis	quantity of TNF in blood	1.12e-07		-0.541	APOE,AXL,C3,Ccl2,CD44,CLIC4,IFNAR1,ITGAL,LDLR,mir-146,NLRC3,PRKCE,RAMP1,SIGLEC1,THBD	15
Skeletal and Muscular System Development and Function	quantity of bone	1.15e-07		-0.02	AHR,APOE,BMP2,C3,Ccl2,CD44,CD9,CHSY1,Clec2d (includes others),CSF1,CTSV,CXXC5,EGR2,F13A1,FGF2,GPNMB,IGF1,IRAK3,ITGB3,JAM2,MMP14,MSR1,PCGF2,PLCL1,POSTN,PSTPIP2,RUNX2,SPARC,TMEM119,TNFRSF11A,ZBTB16	31
Cell Death and Survival	cell death of myeloid cells	1.15e-07		-0.588	AHR,APOE,CD40,CD44,CD69,CDKN1A,CDKN2A,CSF1,CXCR4,CYBB,GSN,HCAR2,IFNAR1,IGF1,IL1B,IL6,IRAK3,LDLR,LGALS1,Meis1,MSR1,NCEH1,NLRC4,PDGFC,PF4,PRKCE,SIGLEC8,TLR3	28
Cell-To-Cell Signaling and Interaction, Cellular Function and Maintenance, Hematological System Development and Function, Inflammatory Response	phagocytosis by macrophages	1.16e-07		1.206	AXL,BIN1,C3,CD36,CD38,CD44,CD93,CH25H,CLEC6A,CLIC4,FGR,GRK6,GSN,HGF,IL1B,PRKCA,SIGLEC1,SIRPB1,SPIC,THBS1	20
Cellular Assembly and Organization, Cellular Function and Maintenance, Tissue Development	formation of actin filaments	1.17e-07		0.094	ARHGAP19,ARHGAP32,ARHGEF3,ASAP3,CD44,CDKN1A,Clec2d (includes others),CXXC5,DAB2,EDN1,FGF2,GAS7,GPR65,GSN,HGF,IGF1,IL1B,JAG1,KANK2,MAGI1,PECAM1,PPM1F,PRKCE,PTGER4,RHOB,RNASE2,S1PR1,S1PR2,SDC4,SH3PXD2B,SORBS3,SPARC,STARD13,TGFBI,TIAM1,VCAM1	36
Cancer, Organismal Injury and Abnormalities, Reproductive System Disease	mammary tumor	1.24e-07		1.901	ABCG2,ADAMTS1,APOE,ARHGAP19,AXL,BCAR3,BIN1,BMP2,C2,C3,CACNA1A,Cbr2,Ccl2,CCL4,CCND2,CD300C,CD34,CD4,CD44,CD69,CD9,CDKN1A,CDKN2A,CDS1,CEP128,CHST7,CKB,CLEC10A,COL14A1,COL27A1,CP,CPQ,CSF1,CSMD3,CXCL14,CXCR3,CXCR4,CXXC5,CYR61,DAB2,DACH1,DENND2D,DSE,EDN1,EGR3,EMILIN1,ENG,EPHA2,EPS8,ETS1,FABP5,FAM91A1,FAP,FGF2,FGR,FSCN1,GLUL,GPR65,GSN,HCAR2,HGF,HIST1H1C,HLA-DQA1,HLA-DRB5,HOXB3,IGF1,IL1B,IL2RG,IL6,ITGAE…	141
Cancer, Organismal Injury and Abnormalities, Renal and Urological Disease	urinary tract cancer	1.24e-07		1	ACADS,ADAM19,ANXA5,ARHGAP5,ASAP3,AXL,BLVRB,CARD11,CCND2,CCR1,CD34,CD44,CD9,CDH23,CDKN1A,CDKN2A,CFH,COL6A3,CSMD3,CTSE,CXCL16,CXCR3,CYR61,EBF3,EGR3,EMILIN1,ENG,FABP5,FAM110B,FAP,FGF2,GARNL3,GRAMD1B,GSN,HGF,HIST1H1C,HLA-DQA1,HLA-DQB1,HLA-DRB5,IFI16,IFNAR1,IGF1,IL2RG,ITGA4,ITGB3,KCNMA1,KLHL7,LILRA5,LILRB4,LRRK2,LTBP3,MAGI1,MAN2A1,MGLL,MICAL3,MLXIPL,MPP1,NAV2,NAV3,NLRC5,OSBPL3,PADI2,PDCD1,PDE2A,PIK3C2…	108
Cell Morphology, Connective Tissue Development and Function, Skeletal and Muscular System Development and Function, Tissue Development, Tissue Morphology	morphology of osteoclasts	1.26e-07			CD44,CSF1,FGF2,GPNMB,GPR65,HGF,IFNAR1,IL6,ITGB3,LDLR,PSTPIP2,SPARC	12
Cancer, Organismal Injury and Abnormalities, Reproductive System Disease	endometrial cancer	1.27e-07			ABCG2,ABHD6,ACTN1,ACY1,ADAM19,ADAMTS16,ADD3,ADGB,AHNAK2,AKT3,ALPK1,ANTXR2,ARHGAP15,ARHGAP19,ARHGAP29,ATG4C,ATP8A2,B3GALNT1,B3GALT5,BIN1,C10orf90,C3,CACNA1A,CCL4,CD180,CD44,CD74,CDKN2A,CEP128,CERKL,CHN2,CLEC12A,COL14A1,COL6A3,COLEC12,CP,CSF1,CSMD3,CYBB,CYP4F2,DAB2,DOCK9,EBF3,EGR3,EMILIN1,ENG,ENPP1,EYA4,F13A1,F9,FAM72A,FAM91A1,FAP,FGF2,FGL2,FRMD6,FZD7,GAB3,GALC,GALNT3,GAS7,GEM,GLIPR1,GLUL,GMPR,GOLM…	188
Molecular Transport	quantity of metal	1.32e-07		1.085	ADAMTS1,APOE,BMP2,C3,CCL4,CCR1,CD38,CP,CSF1,CXCR3,CXCR4,CYBB,CYSLTR2,EDN1,FGF2,FPR1,FPR2,GRAP2,GRK6,GSN,HGF,HIP1,IGF1,IL1B,IL6,ITPR3,KCNJ10,LGALS1,LILRB4,NCS1,NEDD9,PLCD1,PLCG1,PLCL1,PMP22,RAP2B,S100A1,S1PR1,S1PR2,SGK1,SLC12A2,SPIC,TFEC,TGFA,TMOD1,TNFRSF11A,TRPV4,VAV3,VCAM1,XDH	50
Protein Synthesis	quantity of cytokine	1.33e-07		0.725	APOE,AXL,C3,CARD11,Ccl2,CCR1,CD36,CD44,CEACAM1,CLEC7A,CLIC4,CTSE,CXCL16,FABP5,GABBR1,IFNAR1,IGF1,IL1B,IL6,ITGAL,LDLR,mir-146,NLRC3,OLFM4,PLCD1,PLIN2,PRKCE,RAMP1,RNF128,SIGLEC1,THBD	31
Connective Tissue Disorders, Immunological Disease, Inflammatory Disease, Organismal Injury and Abnormalities, Skeletal and Muscular Disorders	lupus erythematosus	1.33e-07			ADARB1,APOE,C2,C3,CD40,CD44,CEACAM1,CXCL16,EGR2,EGR3,IL1B,IL6,JAG1,mir-146,OAS1,OASL,PDCD1,PRKCA,PTPN22,RAB27A,RNASE2,S1PR1,SCUBE1,SGK1,SLAMF7,TLE3,TLR8,TRIM25,VCAM1	29
Cancer, Hematological Disease, Immunological Disease, Organismal Injury and Abnormalities	lymphoproliferative malignancy	1.37e-07		-0.344	ABCG2,ACHE,ADAM19,ADAM22,ADAMTS16,ADGB,AFAP1L1,AHNAK2,AHR,AKT3,ALDH2,ALPK1,AMOTL1,ASAP3,ATP8A2,ATRNL1,AXL,BCL9L,C10orf90,C3,CACNA1A,CARD11,CCL4,CCND2,CD180,CD34,CD36,CD38,CD4,CD40,CD44,CD69,CD74,CDKN1A,CDKN2A,CHSY1,CLSTN1,COL27A1,CP,CXCL14,CXCL16,CXCR3,CXCR4,CYR61,DAGLA,DCLRE1C,EBF3,EFNB2,EGR2,ENG,ENPP1,EPHA2,EPHB3,ETS1,FAM167B,FAM91A1,FAP,FGD6,FGF11,FGF2,FGR,FZD7,GABBR1,GABBR2,GAS7,GLIS3,GP9,H6P…	170
Connective Tissue Development and Function, Tissue Morphology	quantity of connective tissue cells	1.39e-07		0.454	AHR,C3,Ccl2,CD44,CD9,CDKN1A,CDKN2A,Clec2d (includes others),CREB3L2,CSF1,CTSV,EGR2,F13A1,FGF2,GPNMB,IGF1,IRAK3,ITGB3,JAG2,JAM2,LTC4S,MMP14,MSR1,PLCL1,POSTN,PSTPIP2,RUNX2,S1PR1,SPARC,TNFRSF11A	30
Endocrine System Disorders, Organismal Injury and Abnormalities, Reproductive System Disease	ovarian lesion	1.45e-07		-1.406	ABCG2,ACADS,ADAM19,ADGB,AMOTL1,APOE,ARHGAP32,ARHGEF18,ARHGEF40,ATP8A2,AXL,CACNA1A,CCL4,CD44,CDKN1A,CDKN2A,CEP128,CERCAM,CFH,CHST8,CLIC4,COL6A3,CP,CREB5,CSMD3,CXCL14,CXCL16,CXCR3,CXCR4,CXXC5,CYR61,DAB2,DACH1,DOCK9,DSE,EBF3,EFNB1,EFNB2,EGR2,ENG,EPHA2,EPHB3,FAM110B,FAP,FGF2,FPR2,GABBR2,GPR65,HCAR2,HGF,HIST1H1C,IFITM2,IL1B,IL6,JAG2,KCNK6,KLK8,LDLR,LONRF3,LPAR5,LRRK2,LTBP3,MARVELD1,mir-146,MMP14,MS4A4…	121
Gastrointestinal Disease, Inflammatory Response, Organismal Injury and Abnormalities	inflammation of large intestine	1.5e-07		0.216	ADGRE1,AHR,AXL,C3,Ccl2,CCR1,CD40,CD44,CD69,CEACAM1,CFH,CKB,EDN1,FPR2,HGF,HLA-DQA1,IL1B,IL2RG,IL6,ITGA4,ITGB3,LTB,mir-146,NAAA,PDCD1,PROS1,PTPN22,RAPH1,RUNX3,S1PR1,S1PR2,S1PR4,SMAD7,TGFA,TLR3,TNFAIP8,TNFSF12,TRIO,XDH	39
Cellular Movement	extravasation	1.54e-07		0.259	AXL,Ccl2,CCL27,CCL4,CCR1,CD44,CSF1,CXCR3,CXCR4,IL1B,ITGAL,ITGB3,LDLR,LILRB4,NECTIN2,PECAM1,RAMP1	17
Cellular Movement, Embryonic Development	cell movement of embryonic cell lines	1.56e-07		1.012	C3,CCR1,CTSE,CXCR4,CYR61,EFNB1,ENG,EPHA2,EPHB3,FGF2,FPR2,HGF,MSR1,PIK3C2B,POSTN,PRKCE,PTP4A3,SH2D3C,TNIK	19
